# Supplementary material for: Initial decomposition of floating leaf blades of waterlilies: causes, damage types and impacts
Source: PeerJ. 2019 Jun 21;7:e7158. doi: 10.7717/peerj.7158 (PMC6590448; doi:10.7717/peerj.7158)
Supplement: Supplemental Information 1 [file peerj-07-7158-s001.xlsx]

## Sheet: Basic data
Basic data: date, leaf nr, leaf length, damage types of Oude Waal 1977, Haarsteegse Wiel 1977, Voorste Goorven 1988
Date	Nr	Length		Damage % of potential surface																				Damage in cm2 surface																				Damage (= decrease in cm2 surface per leaf per cause)
				03	04	05	06	07	08	09	10	11	12	13	14	15	16	17	18	19	20	21		03	04	05	06	07	08	09	10	11	12	13	14	15	16	17	18	19	20	21		03	04	05	06	07	08
Plot I Nuphar lutea Haarsteegse Wiel 1977																								Plot I Nuphar lutea Haarsteegse Wiel 1977																				Plot I Nuphar lutea Haarsteegse Wiel 1977
1977-05-17	1	27.5		1						1					1		5							4.71144	0	0	0	0	0	4.71144	0	0	0	0	4.71144	0	23.5572	0	0	0	0	0		4.71144	0	0	0	0	0
1977-05-24	1	27.5		1						1					1		5			1				4.71144	0	0	0	0	0	4.71144	0	0	0	0	4.71144	0	23.5572	0	0	4.71144	0	0		0	0	0	0	0	0
																								0	0	0	0	0	0	0	0	0	0	0	0	0	0	0	0	0	0	0		-4.71144	0	0	0	0	0
1977-05-17	2	30		1						1														5.607	0	0	0	0	0	5.607	0	0	0	0	0	0	0	0	0	0	0	0		5.607	0	0	0	0	0
1977-05-24	2	30		1						1										1				5.607	0	0	0	0	0	5.607	0	0	0	0	0	0	0	0	0	5.607	0	0		0	0	0	0	0	0
																								0	0	0	0	0	0	0	0	0	0	0	0	0	0	0	0	0	0	0		-5.607	0	0	0	0	0
1977-05-17	3	29.5		1				1									5							5.42166	0	0	0	5.42166	0	0	0	0	0	0	0	0	27.1083	0	0	0	0	0		5.42166	0	0	0	5.42166	0
1977-05-24	3	29.5		1				1									5			1				5.42166	0	0	0	5.42166	0	0	0	0	0	0	0	0	27.1083	0	0	5.42166	0	0		0	0	0	0	0	0
																								0	0	0	0	0	0	0	0	0	0	0	0	0	0	0	0	0	0	0		-5.42166	0	0	0	-5.42166	0
1977-05-17	4	29		1	1																			5.23943	5.23943	0	0	0	0	0	0	0	0	0	0	0	0	0	0	0	0	0		5.23943	5.23943	0	0	0	0
1977-05-24	4	29		1	1															1				5.23943	5.23943	0	0	0	0	0	0	0	0	0	0	0	0	0	0	5.23943	0	0		0	0	0	0	0	0
																								0	0	0	0	0	0	0	0	0	0	0	0	0	0	0	0	0	0	0		-5.23943	-5.23943	0	0	0	0
1977-05-17	5	25		5					2				3			15		3						19.4688	0	0	0	0	7.7875	0	0	0	11.6813	0	0	58.4062	0	11.6813	0	0	0	0		19.4688	0	0	0	0	7.7875
1977-05-24	5	25		5				3	2				3			15		3						19.4688	0	0	0	11.6813	7.7875	0	0	0	11.6813	0	0	58.4062	0	11.6813	0	0	0	0		0	0	0	0	11.6813	0
1977-05-31	5	25		5				3	2				3			15		3						19.4688	0	0	0	11.6813	7.7875	0	0	0	11.6813	0	0	58.4062	0	11.6813	0	0	0	0		0	0	0	0	0	0
1977-06-07	5	25		5	1			3	2			2	3			15		3						19.4688	3.89375	0	0	11.6813	7.7875	0	0	7.7875	11.6813	0	0	58.4062	0	11.6813	0	0	0	0		0	3.89375	0	0	0	0
1977-06-14	5	25		5	1			3	2			12	3			15	40	10						19.4688	3.89375	0	0	11.6813	7.7875	0	0	46.725	11.6813	0	0	58.4062	155.75	38.9375	0	0	0	0		0	0	0	0	0	0
1977-06-21	5	25		5	1			3	2			12	3			15	40	10						19.4688	3.89375	0	0	11.6813	7.7875	0	0	46.725	11.6813	0	0	58.4062	155.75	38.9375	0	0	0	0		0	0	0	0	0	0
																								0	0	0	0	0	0	0	0	0	0	0	0	0	0	0	0	0	0	0		-19.4688	-3.89375	0	0	-11.6813	-7.7875
1977-05-17	6	28.5								8														0	0	0	0	0	0	40.4825	0	0	0	0	0	0	0	0	0	0	0	0		0	0	0	0	0	0
1977-05-24	6	28.5		1						8								2						5.06032	0	0	0	0	0	40.4825	0	0	0	0	0	0	0	10.1206	0	0	0	0		5.06032	0	0	0	0	0
1977-05-31	6	28.5		1				3		8					2			5						5.06032	0	0	0	15.181	0	40.4825	0	0	0	0	10.1206	0	0	25.3016	0	0	0	0		0	0	0	0	15.181	0
1977-06-07	6	28.5		1				3		10					3		8	15						5.06032	0	0	0	15.181	0	50.6032	0	0	0	0	15.181	0	40.4825	75.9048	0	0	0	0		0	0	0	0	0	0
1977-06-14	6	28.5		1				3		10		5			3		10	20						5.06032	0	0	0	15.181	0	50.6032	0	25.3016	0	0	15.181	0	50.6032	101.206	0	0	0	0		0	0	0	0	0	0
1977-06-21	6	28.5		1				3		10		5			3		18	60		1				5.06032	0	0	0	15.181	0	50.6032	0	25.3016	0	0	15.181	0	91.0857	303.619	0	5.06032	0	0		0	0	0	0	0	0
																								0	0	0	0	0	0	0	0	0	0	0	0	0	0	0	0	0	0	0		-5.06032	0	0	0	-15.181	0
1977-05-17	7	27.5						5																0	0	0	0	23.5572	0	0	0	0	0	0	0	0	0	0	0	0	0	0		0	0	0	0	23.5572	0
1977-05-24	7	27.5						5	1															0	0	0	0	23.5572	4.71144	0	0	0	0	0	0	0	0	0	0	0	0	0		0	0	0	0	0	4.71144
1977-05-31	7	27.5						5	1						3			2						0	0	0	0	23.5572	4.71144	0	0	0	0	0	14.1343	0	0	9.42287	0	0	0	0		0	0	0	0	0	0
1977-06-07	7	27.5			1			5	1	3		10			3			2						0	4.71144	0	0	23.5572	4.71144	14.1343	0	47.1144	0	0	14.1343	0	0	9.42287	0	0	0	0		0	4.71144	0	0	0	0
1977-06-14	7	27.5			1			5	1	3		10			3			5						0	4.71144	0	0	23.5572	4.71144	14.1343	0	47.1144	0	0	14.1343	0	0	23.5572	0	0	0	0		0	0	0	0	0	0
1977-06-21	7	27.5			1			5	1	10		10			3		30	20						0	4.71144	0	0	23.5572	4.71144	47.1144	0	47.1144	0	0	14.1343	0	141.343	94.2288	0	0	0	0		0	0	0	0	0	0
1977-07-05	7	27.5			1			5	1	10		10			3		30	40		1				0	4.71144	0	0	23.5572	4.71144	47.1144	0	47.1144	0	0	14.1343	0	141.343	188.458	0	4.71144	0	0		0	0	0	0	0	0
																								0	0	0	0	0	0	0	0	0	0	0	0	0	0	0	0	0	0	0		0	-4.71144	0	0	-23.5572	-4.71144
1977-05-24	8	28		1		5																		4.88432	0	24.4216	0	0	0	0	0	0	0	0	0	0	0	0	0	0	0	0		4.88432	0	24.4216	0	0	0
1977-05-31	8	28		1		5				3					3		5							4.88432	0	24.4216	0	0	0	14.653	0	0	0	0	14.653	0	24.4216	0	0	0	0	0		0	0	0	0	0	0
1977-06-07	8	28		1		5				3		10			3		8	2						4.88432	0	24.4216	0	0	0	14.653	0	48.8432	0	0	14.653	0	39.0746	9.76864	0	0	0	0		0	0	0	0	0	0
1977-06-14	8	28		1		5				3		10			3		10	20	5					4.88432	0	24.4216	0	0	0	14.653	0	48.8432	0	0	14.653	0	48.8432	97.6864	24.4216	0	0	0		0	0	0	0	0	0
1977-06-21	8	28		1		5				3		10			3		10	70	5					4.88432	0	24.4216	0	0	0	14.653	0	48.8432	0	0	14.653	0	48.8432	341.902	24.4216	0	0	0		0	0	0	0	0	0
																								0	0	0	0	0	0	0	0	0	0	0	0	0	0	0	0	0	0	0		-4.88432	0	-24.4216	0	0	0
1977-05-24	9	22							2	8														0	0	0	0	0	6.03064	24.1226	0	0	0	0	0	0	0	0	0	0	0	0		0	0	0	0	0	6.03064
1977-05-31	9	22							2	10		5												0	0	0	0	0	6.03064	30.1532	0	15.0766	0	0	0	0	0	0	0	0	0	0		0	0	0	0	0	0
1977-06-07	9	22			1				2	10		15						5						0	3.01532	0	0	0	6.03064	30.1532	0	45.2298	0	0	0	0	0	15.0766	0	0	0	0		0	3.01532	0	0	0	0
1977-06-14	9	22			1				2	10		15						5						0	3.01532	0	0	0	6.03064	30.1532	0	45.2298	0	0	0	0	0	15.0766	0	0	0	0		0	0	0	0	0	0
																								0	0	0	0	0	0	0	0	0	0	0	0	0	0	0	0	0	0	0		0	-3.01532	0	0	0	-6.03064
1977-05-24	10	30		1				2																5.607	0	0	0	11.214	0	0	0	0	0	0	0	0	0	0	0	0	0	0		5.607	0	0	0	11.214	0
1977-05-31	10	30		1				2										2						5.607	0	0	0	11.214	0	0	0	0	0	0	0	0	0	11.214	0	0	0	0		0	0	0	0	0	0
1977-06-07	10	30		1	1			2		3		10						30						5.607	5.607	0	0	11.214	0	16.821	0	56.07	0	0	0	0	0	168.21	0	0	0	0		0	5.607	0	0	0	0
1977-06-14	10	30		1	1			2		3		20						60						5.607	5.607	0	0	11.214	0	16.821	0	112.14	0	0	0	0	0	336.42	0	0	0	0		0	0	0	0	0	0
1977-06-21	10	30		1	1			2		3		20						70						5.607	5.607	0	0	11.214	0	16.821	0	112.14	0	0	0	0	0	392.49	0	0	0	0		0	0	0	0	0	0
																								0	0	0	0	0	0	0	0	0	0	0	0	0	0	0	0	0	0	0		-5.607	-5.607	0	0	-11.214	0
1977-05-31	11	27		5								2	3					3						22.7083	0	0	0	0	0	0	0	9.08334	13.625	0	0	0	0	13.625	0	0	0	0		22.7083	0	0	0	0	0
1977-06-07	11	27		10	1							15	3			20		5						45.4167	4.54167	0	0	0	0	0	0	68.125	13.625	0	0	90.8334	0	22.7083	0	0	0	0		22.7083	4.54167	0	0	0	0
1977-06-14	11	27		10	1							15	3			20		5						45.4167	4.54167	0	0	0	0	0	0	68.125	13.625	0	0	90.8334	0	22.7083	0	0	0	0		0	0	0	0	0	0
1977-06-21	11	27		10	1							15	3			20		5						45.4167	4.54167	0	0	0	0	0	0	68.125	13.625	0	0	90.8334	0	22.7083	0	0	0	0		0	0	0	0	0	0
																								0	0	0	0	0	0	0	0	0	0	0	0	0	0	0	0	0	0	0		-45.4167	-4.54167	0	0	0	0
1977-05-31	12	26																10						0	0	0	0	0	0	0	0	0	0	0	0	0	0	42.1148	0	0	0	0		0	0	0	0	0	0
1977-06-07	12	26				10										40		10						0	0	42.1148	0	0	0	0	0	0	0	0	0	168.459	0	42.1148	0	0	0	0		0	0	42.1148	0	0	0
1977-06-14	12	26				10						1	3			40		10						0	0	42.1148	0	0	0	0	0	4.21148	12.6344	0	0	168.459	0	42.1148	0	0	0	0		0	0	0	0	0	0
1977-06-21	12	26				10						2	3		5	40		10						0	0	42.1148	0	0	0	0	0	8.42296	12.6344	0	21.0574	168.459	0	42.1148	0	0	0	0		0	0	0	0	0	0
1977-07-05	12	26			1	10						5	3		5	40		15						0	4.21148	42.1148	0	0	0	0	0	21.0574	12.6344	0	21.0574	168.459	0	63.1722	0	0	0	0		0	4.21148	0	0	0	0
1977-07-12	12	26			1	10						5	3		5	40		15						0	4.21148	42.1148	0	0	0	0	0	21.0574	12.6344	0	21.0574	168.459	0	63.1722	0	0	0	0		0	0	0	0	0	0
																								0	0	0	0	0	0	0	0	0	0	0	0	0	0	0	0	0	0	0		0	-4.21148	-42.1148	0	0	0
1977-05-31	13	27				10		5		3														0	0	45.4167	0	22.7083	0	13.625	0	0	0	0	0	0	0	0	0	0	0	0		0	0	45.4167	0	22.7083	0
1977-06-07	13	27			1	10		5		3			1											0	4.54167	45.4167	0	22.7083	0	13.625	0	0	4.54167	0	0	0	0	0	0	0	0	0		0	4.54167	0	0	0	0
1977-06-14	13	27		1	1	10		5		3			3					5						4.54167	4.54167	45.4167	0	22.7083	0	13.625	0	0	13.625	0	0	0	0	22.7083	0	0	0	0		4.54167	0	0	0	0	0
1977-06-21	13	27		10	1	10		5		3			3			5	30	15						45.4167	4.54167	45.4167	0	22.7083	0	13.625	0	0	13.625	0	0	22.7083	136.25	68.125	0	0	0	0		40.875	0	0	0	0	0
1977-07-05	13	27		10	1	10		5		3			3			5	30	15		1				45.4167	4.54167	45.4167	0	22.7083	0	13.625	0	0	13.625	0	0	22.7083	136.25	68.125	0	4.54167	0	0		0	0	0	0	0	0
																								0	0	0	0	0	0	0	0	0	0	0	0	0	0	0	0	0	0	0		-45.4167	-4.54167	-45.4167	0	-22.7083	0
1977-06-07	14	30				8		5										2						0	0	44.856	0	28.035	0	0	0	0	0	0	0	0	0	11.214	0	0	0	0		0	0	44.856	0	28.035	0
1977-06-14	14	30				8		5				2						3						0	0	44.856	0	28.035	0	0	0	11.214	0	0	0	0	0	16.821	0	0	0	0		0	0	0	0	0	0
1977-06-21	14	30		5	1	8		5				2				12		4						28.035	5.607	44.856	0	28.035	0	0	0	11.214	0	0	0	67.284	0	22.428	0	0	0	0		28.035	5.607	0	0	0	0
1977-07-05	14	30		5	1	8		5				8				20		8						28.035	5.607	44.856	0	28.035	0	0	0	44.856	0	0	0	112.14	0	44.856	0	0	0	0		0	0	0	0	0	0
1977-07-12	14	30		5	1	8		5	2			8				25		10						28.035	5.607	44.856	0	28.035	11.214	0	0	44.856	0	0	0	140.175	0	56.07	0	0	0	0		0	0	0	0	0	11.214
1977-07-19	14	30		5	1	8		5	2			8				25		10						28.035	5.607	44.856	0	28.035	11.214	0	0	44.856	0	0	0	140.175	0	56.07	0	0	0	0		0	0	0	0	0	0
																								0	0	0	0	0	0	0	0	0	0	0	0	0	0	0	0	0	0	0		-28.035	-5.607	-44.856	0	-28.035	-11.214
1977-06-07	15	29				5		5				10	1					8						0	0	26.1972	0	26.1972	0	0	0	52.3943	5.23943	0	0	0	0	41.9154	0	0	0	0		0	0	26.1972	0	26.1972	0
1977-06-14	15	29				5		5				10	3			10		15						0	0	26.1972	0	26.1972	0	0	0	52.3943	15.7183	0	0	52.3943	0	78.5914	0	0	0	0		0	0	0	0	0	0
1977-06-21	15	29				5		5				10	3			20		18						0	0	26.1972	0	26.1972	0	0	0	52.3943	15.7183	0	0	104.789	0	94.3097	0	0	0	0		0	0	0	0	0	0
1977-07-05	15	29				5		5				10	3			40	10	20						0	0	26.1972	0	26.1972	0	0	0	52.3943	15.7183	0	0	209.577	52.3943	104.789	0	0	0	0		0	0	0	0	0	0
1977-07-12	15	29				5		5				10	3			40	10	20						0	0	26.1972	0	26.1972	0	0	0	52.3943	15.7183	0	0	209.577	52.3943	104.789	0	0	0	0		0	0	0	0	0	0
																								0	0	0	0	0	0	0	0	0	0	0	0	0	0	0	0	0	0	0		0	0	-26.1972	0	-26.1972	0
1977-06-21	16	32			1	5										20		3						0	6.37952	31.8976	0	0	0	0	0	0	0	0	0	127.59	0	19.1386	0	0	0	0		0	6.37952	31.8976	0	0	0
1977-07-05	16	32			1	5										20		3		1				0	6.37952	31.8976	0	0	0	0	0	0	0	0	0	127.59	0	19.1386	0	6.37952	0	0		0	0	0	0	0	0
																								0	0	0	0	0	0	0	0	0	0	0	0	0	0	0	0	0	0	0		0	-6.37952	-31.8976	0	0	0
1977-06-21	17	31.5			1	5				5		2	3			15		3						0	6.18172	30.9086	0	0	0	30.9086	0	12.3634	18.5452	0	0	92.7258	0	18.5452	0	0	0	0		0	6.18172	30.9086	0	0	0
1977-07-05	17	31.5			1	5				5		2	3			15		3		1				0	6.18172	30.9086	0	0	0	30.9086	0	12.3634	18.5452	0	0	92.7258	0	18.5452	0	6.18172	0	0		0	0	0	0	0	0
																								0	0	0	0	0	0	0	0	0	0	0	0	0	0	0	0	0	0	0		0	-6.18172	-30.9086	0	0	0
1977-06-21	18	29		1		8										10		5						5.23943	0	41.9154	0	0	0	0	0	0	0	0	0	52.3943	0	26.1972	0	0	0	0		5.23943	0	41.9154	0	0	0
1977-07-05	18	29		1	1	8										12		5						5.23943	5.23943	41.9154	0	0	0	0	0	0	0	0	0	62.8732	0	26.1972	0	0	0	0		0	5.23943	0	0	0	0
1977-07-12	18	29		1	1	8						5				15		5						5.23943	5.23943	41.9154	0	0	0	0	0	26.1972	0	0	0	78.5914	0	26.1972	0	0	0	0		0	0	0	0	0	0
1977-07-19	18	29		1	1	8			1			10				20		5						5.23943	5.23943	41.9154	0	0	5.23943	0	0	52.3943	0	0	0	104.789	0	26.1972	0	0	0	0		0	0	0	0	0	5.23943
1977-07-26	18	29		1	1	8			1			10				30	25	10						5.23943	5.23943	41.9154	0	0	5.23943	0	0	52.3943	0	0	0	157.183	130.986	52.3943	0	0	0	0		0	0	0	0	0	0
1977-08-02	18	29		1	1	8			1			10				30	25	20						5.23943	5.23943	41.9154	0	0	5.23943	0	0	52.3943	0	0	0	157.183	130.986	104.789	0	0	0	0		0	0	0	0	0	0
																								0	0	0	0	0	0	0	0	0	0	0	0	0	0	0	0	0	0	0		-5.23943	-5.23943	-41.9154	0	0	-5.23943
1977-06-21	19	35.5			1							2			5	28		8						0	7.85136	0	0	0	0	0	0	15.7027	0	0	39.2568	219.838	0	62.8109	0	0	0	0		0	7.85136	0	0	0	0
1977-07-05	19	35.5			1							2			5	28		8		1				0	7.85136	0	0	0	0	0	0	15.7027	0	0	39.2568	219.838	0	62.8109	0	7.85136	0	0		0	0	0	0	0	0
																								0	0	0	0	0	0	0	0	0	0	0	0	0	0	0	0	0	0	0		0	-7.85136	0	0	0	0
1977-06-21	20	30		5	1					10						10	20	5						28.035	5.607	0	0	0	0	56.07	0	0	0	0	0	56.07	112.14	28.035	0	0	0	0		28.035	5.607	0	0	0	0
1977-07-05	20	30		5	1					10						10	20	5		1				28.035	5.607	0	0	0	0	56.07	0	0	0	0	0	56.07	112.14	28.035	0	5.607	0	0		0	0	0	0	0	0
																								0	0	0	0	0	0	0	0	0	0	0	0	0	0	0	0	0	0	0		-28.035	-5.607	0	0	0	0
1977-06-21	21	30.5		1	1	8						2				10		5						5.79546	5.79546	46.3637	0	0	0	0	0	11.5909	0	0	0	57.9546	0	28.9773	0	0	0	0		5.79546	5.79546	46.3637	0	0	0
1977-07-05	21	30.5		1	1	8						2				10		5		1				5.79546	5.79546	46.3637	0	0	0	0	0	11.5909	0	0	0	57.9546	0	28.9773	0	5.79546	0	0		0	0	0	0	0	0
																								0	0	0	0	0	0	0	0	0	0	0	0	0	0	0	0	0	0	0		-5.79546	-5.79546	-46.3637	0	0	0
1977-06-21	22	31		5		3						8			3	10		5						29.9352	0	17.9611	0	0	0	0	0	47.8962	0	0	17.9611	59.8703	0	29.9352	0	0	0	0		29.9352	0	17.9611	0	0	0
1977-07-05	22	31		5	1	3						8			3	15		8						29.9352	5.98703	17.9611	0	0	0	0	0	47.8962	0	0	17.9611	89.8055	0	47.8962	0	0	0	0		0	5.98703	0	0	0	0
1977-07-12	22	31		5	1	3						8			3	15	20	15						29.9352	5.98703	17.9611	0	0	0	0	0	47.8962	0	0	17.9611	89.8055	119.741	89.8055	0	0	0	0		0	0	0	0	0	0
1977-07-19	22	31		5	1	3						8			3	15	20	35						29.9352	5.98703	17.9611	0	0	0	0	0	47.8962	0	0	17.9611	89.8055	119.741	209.546	0	0	0	0		0	0	0	0	0	0
1977-07-26	22	31		5	1	3						8			3	15	20	60						29.9352	5.98703	17.9611	0	0	0	0	0	47.8962	0	0	17.9611	89.8055	119.741	359.222	0	0	0	0		0	0	0	0	0	0
																								0	0	0	0	0	0	0	0	0	0	0	0	0	0	0	0	0	0	0		-29.9352	-5.98703	-17.9611	0	0	0
1977-06-21	23	29				8										8		2						0	0	41.9154	0	0	0	0	0	0	0	0	0	41.9154	0	10.4789	0	0	0	0		0	0	41.9154	0	0	0
1977-07-05	23	29				8						5				10		3						0	0	41.9154	0	0	0	0	0	26.1972	0	0	0	52.3943	0	15.7183	0	0	0	0		0	0	0	0	0	0
1977-07-12	23	29		1		8			1			8	1			10		4						5.23943	0	41.9154	0	0	5.23943	0	0	41.9154	5.23943	0	0	52.3943	0	20.9577	0	0	0	0		5.23943	0	0	0	0	5.23943
1977-07-19	23	29		1		8			1			10	1			10		5						5.23943	0	41.9154	0	0	5.23943	0	0	52.3943	5.23943	0	0	52.3943	0	26.1972	0	0	0	0		0	0	0	0	0	0
1977-07-26	23	29		1		8			1		1	10	1			20		5						5.23943	0	41.9154	0	0	5.23943	0	5.23943	52.3943	5.23943	0	0	104.789	0	26.1972	0	0	0	0		0	0	0	0	0	0
1977-08-02	23	29		1		8			1		1	10	1			20	15	20						5.23943	0	41.9154	0	0	5.23943	0	5.23943	52.3943	5.23943	0	0	104.789	78.5914	104.789	0	0	0	0		0	0	0	0	0	0
1977-08-09	23	29		1		8			1		1	10	1			20	15	40						5.23943	0	41.9154	0	0	5.23943	0	5.23943	52.3943	5.23943	0	0	104.789	78.5914	209.577	0	0	0	0		0	0	0	0	0	0
																								0	0	0	0	0	0	0	0	0	0	0	0	0	0	0	0	0	0	0		-5.23943	0	-41.9154	0	0	-5.23943
1977-06-21	24	25.5				8						2				15		3						0	0	32.4085	0	0	0	0	0	8.10211	0	0	0	60.7659	0	12.1532	0	0	0	0		0	0	32.4085	0	0	0
1977-07-05	24	25.5				8			1			3				15	30	10						0	0	32.4085	0	0	4.05106	0	0	12.1532	0	0	0	60.7659	121.532	40.5106	0	0	0	0		0	0	0	0	0	4.05106
1977-07-12	24	25.5				8			1			5				15	50	20						0	0	32.4085	0	0	4.05106	0	0	20.2553	0	0	0	60.7659	202.553	81.0211	0	0	0	0		0	0	0	0	0	0
1977-07-19	24	25.5				8			1			5				15	50	20						0	0	32.4085	0	0	4.05106	0	0	20.2553	0	0	0	60.7659	202.553	81.0211	0	0	0	0		0	0	0	0	0	0
																								0	0	0	0	0	0	0	0	0	0	0	0	0	0	0	0	0	0	0		0	0	-32.4085	0	0	-4.05106
1977-07-05	25	30.5			1	5			1							10								0	5.79546	28.9773	0	0	5.79546	0	0	0	0	0	0	57.9546	0	0	0	0	0	0		0	5.79546	28.9773	0	0	5.79546
1977-07-12	25	30.5			1	5			1			2				10		2						0	5.79546	28.9773	0	0	5.79546	0	0	11.5909	0	0	0	57.9546	0	11.5909	0	0	0	0		0	0	0	0	0	0
1977-07-19	25	30.5		1	1	5			1			3				20		2						5.79546	5.79546	28.9773	0	0	5.79546	0	0	17.3864	0	0	0	115.909	0	11.5909	0	0	0	0		5.79546	0	0	0	0	0
1977-07-26	25	30.5		1	1	5			1			5				20		3						5.79546	5.79546	28.9773	0	0	5.79546	0	0	28.9773	0	0	0	115.909	0	17.3864	0	0	0	0		0	0	0	0	0	0
1977-08-02	25	30.5		1	1	5			1			8				20	20	5						5.79546	5.79546	28.9773	0	0	5.79546	0	0	46.3637	0	0	0	115.909	115.909	28.9773	0	0	0	0		0	0	0	0	0	0
1977-08-09	25	30.5		1	1	5			1			10				20	25	30						5.79546	5.79546	28.9773	0	0	5.79546	0	0	57.9546	0	0	0	115.909	144.886	173.864	0	0	0	0		0	0	0	0	0	0
1977-08-16	25	30.5		1	1	5			1			10				20	25	50		1				5.79546	5.79546	28.9773	0	0	5.79546	0	0	57.9546	0	0	0	115.909	144.886	289.773	0	5.79546	0	0		0	0	0	0	0	0
																								0	0	0	0	0	0	0	0	0	0	0	0	0	0	0	0	0	0	0		-5.79546	-5.79546	-28.9773	0	0	-5.79546
1977-07-05	26	33			1				1															0	6.78447	0	0	0	6.78447	0	0	0	0	0	0	0	0	0	0	0	0	0		0	6.78447	0	0	0	6.78447
1977-07-12	26	33			1				1							1								0	6.78447	0	0	0	6.78447	0	0	0	0	0	0	6.78447	0	0	0	0	0	0		0	0	0	0	0	0
1977-07-19	26	33		1	1				1			1				1	1							6.78447	6.78447	0	0	0	6.78447	0	0	6.78447	0	0	0	6.78447	6.78447	0	0	0	0	0		6.78447	0	0	0	0	0
1977-07-26	26	33		1	1				1			10				1	1			1				6.78447	6.78447	0	0	0	6.78447	0	0	67.8447	0	0	0	6.78447	6.78447	0	0	6.78447	0	0		0	0	0	0	0	0
1977-08-02	26	33		1	1				1			10				1	5			1				6.78447	6.78447	0	0	0	6.78447	0	0	67.8447	0	0	0	6.78447	33.9224	0	0	6.78447	0	0		0	0	0	0	0	0
																								0	0	0	0	0	0	0	0	0	0	0	0	0	0	0	0	0	0	0		-6.78447	-6.78447	0	0	0	-6.78447
1977-07-05	27	31.5				3										15								0	0	18.5452	0	0	0	0	0	0	0	0	0	92.7258	0	0	0	0	0	0		0	0	18.5452	0	0	0
1977-07-12	27	31.5		1	1	3			1			2				30								6.18172	6.18172	18.5452	0	0	6.18172	0	0	12.3634	0	0	0	185.452	0	0	0	0	0	0		6.18172	6.18172	0	0	0	6.18172
1977-07-19	27	31.5		1	1	3			1			3				30								6.18172	6.18172	18.5452	0	0	6.18172	0	0	18.5452	0	0	0	185.452	0	0	0	0	0	0		0	0	0	0	0	0
1977-07-26	27	31.5		1	1	3			1		1	5				30								6.18172	6.18172	18.5452	0	0	6.18172	0	6.18172	30.9086	0	0	0	185.452	0	0	0	0	0	0		0	0	0	0	0	0
1977-08-02	27	31.5		1	1	3			1		1	5				35	20	5						6.18172	6.18172	18.5452	0	0	6.18172	0	6.18172	30.9086	0	0	0	216.36	123.634	30.9086	0	0	0	0		0	0	0	0	0	0
1977-08-09	27	31.5		1	1	3			1		1	5				35	20	25	10					6.18172	6.18172	18.5452	0	0	6.18172	0	6.18172	30.9086	0	0	0	216.36	123.634	154.543	61.8172	0	0	0		0	0	0	0	0	0
1977-08-16	27	31.5		1	1	3			1		1	5				35	20	40	10					6.18172	6.18172	18.5452	0	0	6.18172	0	6.18172	30.9086	0	0	0	216.36	123.634	247.269	61.8172	0	0	0		0	0	0	0	0	0
																								0	0	0	0	0	0	0	0	0	0	0	0	0	0	0	0	0	0	0		-6.18172	-6.18172	-18.5452	0	0	-6.18172
1977-07-05	28	30			1							5				20		5						0	5.607	0	0	0	0	0	0	28.035	0	0	0	112.14	0	28.035	0	0	0	0		0	5.607	0	0	0	0
1977-07-12	28	30		5	1							5				20		5		1				28.035	5.607	0	0	0	0	0	0	28.035	0	0	0	112.14	0	28.035	0	5.607	0	0		28.035	0	0	0	0	0
1977-07-19	28	30		5	1							8				40	30	8		1				28.035	5.607	0	0	0	0	0	0	44.856	0	0	0	224.28	168.21	44.856	0	5.607	0	0		0	0	0	0	0	0
1977-07-26	28	30		5	1							10				40	30	10		1				28.035	5.607	0	0	0	0	0	0	56.07	0	0	0	224.28	168.21	56.07	0	5.607	0	0		0	0	0	0	0	0
																								0	0	0	0	0	0	0	0	0	0	0	0	0	0	0	0	0	0	0		-28.035	-5.607	0	0	0	0
1977-07-05	29	30			1	3												2						0	5.607	16.821	0	0	0	0	0	0	0	0	0	0	0	11.214	0	0	0	0		0	5.607	16.821	0	0	0
1977-07-12	29	30		1	1	3			1				1			5		2						5.607	5.607	16.821	0	0	5.607	0	0	0	5.607	0	0	28.035	0	11.214	0	0	0	0		5.607	0	0	0	0	5.607
1977-07-19	29	30		1	1	3			1			3	1			10		5						5.607	5.607	16.821	0	0	5.607	0	0	16.821	5.607	0	0	56.07	0	28.035	0	0	0	0		0	0	0	0	0	0
1977-07-26	29	30		1	1	3			1		1	5	1			10	25	5						5.607	5.607	16.821	0	0	5.607	0	5.607	28.035	5.607	0	0	56.07	140.175	28.035	0	0	0	0		0	0	0	0	0	0
1977-08-02	29	30		1	1	3			1		1	5	1			10	25	65						5.607	5.607	16.821	0	0	5.607	0	5.607	28.035	5.607	0	0	56.07	140.175	364.455	0	0	0	0		0	0	0	0	0	0
																								0	0	0	0	0	0	0	0	0	0	0	0	0	0	0	0	0	0	0		-5.607	-5.607	-16.821	0	0	-5.607
1977-07-05	30	33			1	5						2				10		3						0	6.78447	33.9224	0	0	0	0	0	13.5689	0	0	0	67.8447	0	20.3534	0	0	0	0		0	6.78447	33.9224	0	0	0
1977-07-12	30	33			1	5			1			5				10		3						0	6.78447	33.9224	0	0	6.78447	0	0	33.9224	0	0	0	67.8447	0	20.3534	0	0	0	0		0	0	0	0	0	6.78447
1977-07-19	30	33		1	1	5			1			10				10		3						6.78447	6.78447	33.9224	0	0	6.78447	0	0	67.8447	0	0	0	67.8447	0	20.3534	0	0	0	0		6.78447	0	0	0	0	0
1977-07-26	30	33		1	1	5			1			10	1			10		10						6.78447	6.78447	33.9224	0	0	6.78447	0	0	67.8447	6.78447	0	0	67.8447	0	67.8447	0	0	0	0		0	0	0	0	0	0
1977-08-02	30	33		1	1	5			1			10	1			10	20	40						6.78447	6.78447	33.9224	0	0	6.78447	0	0	67.8447	6.78447	0	0	67.8447	135.689	271.379	0	0	0	0		0	0	0	0	0	0
1977-08-09	30	33		1	1	5			1			10	1			10	20	65						6.78447	6.78447	33.9224	0	0	6.78447	0	0	67.8447	6.78447	0	0	67.8447	135.689	440.991	0	0	0	0		0	0	0	0	0	0
																								0	0	0	0	0	0	0	0	0	0	0	0	0	0	0	0	0	0	0		-6.78447	-6.78447	-33.9224	0	0	-6.78447
1977-07-05	31	32		1	1	3						5				12		3						6.37952	6.37952	19.1386	0	0	0	0	0	31.8976	0	0	0	76.5542	0	19.1386	0	0	0	0		6.37952	6.37952	19.1386	0	0	0
1977-07-12	31	32		1	1	3						8				20		3						6.37952	6.37952	19.1386	0	0	0	0	0	51.0362	0	0	0	127.59	0	19.1386	0	0	0	0		0	0	0	0	0	0
1977-07-19	31	32		1	1	3			1			10				25		3						6.37952	6.37952	19.1386	0	0	6.37952	0	0	63.7952	0	0	0	159.488	0	19.1386	0	0	0	0		0	0	0	0	0	6.37952
1977-07-26	31	32		1	1	3			1			10				25		3						6.37952	6.37952	19.1386	0	0	6.37952	0	0	63.7952	0	0	0	159.488	0	19.1386	0	0	0	0		0	0	0	0	0	0
1977-08-02	31	32		1	1	3			1			10				25		5						6.37952	6.37952	19.1386	0	0	6.37952	0	0	63.7952	0	0	0	159.488	0	31.8976	0	0	0	0		0	0	0	0	0	0
																								0	0	0	0	0	0	0	0	0	0	0	0	0	0	0	0	0	0	0		-6.37952	-6.37952	-19.1386	0	0	-6.37952
1977-07-12	32	30.5			1	3																		0	5.79546	17.3864	0	0	0	0	0	0	0	0	0	0	0	0	0	0	0	0		0	5.79546	17.3864	0	0	0
1977-07-19	32	30.5			1	3							1					1						0	5.79546	17.3864	0	0	0	0	0	0	5.79546	0	0	0	0	5.79546	0	0	0	0		0	0	0	0	0	0
1977-07-26	32	30.5		1	1	3						5	1			15		1						5.79546	5.79546	17.3864	0	0	0	0	0	28.9773	5.79546	0	0	86.9319	0	5.79546	0	0	0	0		5.79546	0	0	0	0	0
1977-08-02	32	30.5		1	1	3			1			5	1			15		1						5.79546	5.79546	17.3864	0	0	5.79546	0	0	28.9773	5.79546	0	0	86.9319	0	5.79546	0	0	0	0		0	0	0	0	0	5.79546
1977-08-09	32	30.5		1	1	3			1			5	1			15		5						5.79546	5.79546	17.3864	0	0	5.79546	0	0	28.9773	5.79546	0	0	86.9319	0	28.9773	0	0	0	0		0	0	0	0	0	0
1977-08-16	32	30.5		1	1	3			1			5	1			15		8						5.79546	5.79546	17.3864	0	0	5.79546	0	0	28.9773	5.79546	0	0	86.9319	0	46.3637	0	0	0	0		0	0	0	0	0	0
1977-08-25	32	30.5		1	1	3			1			5	1			15	5	10						5.79546	5.79546	17.3864	0	0	5.79546	0	0	28.9773	5.79546	0	0	86.9319	28.9773	57.9546	0	0	0	0		0	0	0	0	0	0
1977-08-30	32	30.5		1	1	3			1			5	1			15	5	20	10					5.79546	5.79546	17.3864	0	0	5.79546	0	0	28.9773	5.79546	0	0	86.9319	28.9773	115.909	57.9546	0	0	0		0	0	0	0	0	0
1977-09-06	32	30.5		1	1	3			1			5	1			15	5	20	40					5.79546	5.79546	17.3864	0	0	5.79546	0	0	28.9773	5.79546	0	0	86.9319	28.9773	115.909	231.818	0	0	0		0	0	0	0	0	0
1977-09-13	32	30.5		1	1	3			1			5	1			15	3	20	50					5.79546	5.79546	17.3864	0	0	5.79546	0	0	28.9773	5.79546	0	0	86.9319	17.3864	115.909	289.773	0	0	0		0	0	0	0	0	0
																								0	0	0	0	0	0	0	0	0	0	0	0	0	0	0	0	0	0	0		-5.79546	-5.79546	-17.3864	0	0	-5.79546
1977-07-12	33	31			1				1				1			10								0	5.98703	0	0	0	5.98703	0	0	0	5.98703	0	0	59.8703	0	0	0	0	0	0		0	5.98703	0	0	0	5.98703
1977-07-19	33	31			1				1	1		2	1			10								0	5.98703	0	0	0	5.98703	5.98703	0	11.9741	5.98703	0	0	59.8703	0	0	0	0	0	0		0	0	0	0	0	0
1977-07-26	33	31		1	1				1	1		3	1			10	50	20						5.98703	5.98703	0	0	0	5.98703	5.98703	0	17.9611	5.98703	0	0	59.8703	299.351	119.741	0	0	0	0		5.98703	0	0	0	0	0
1977-08-02	33	31		1	1				1	1		5	1			10	15	65						5.98703	5.98703	0	0	0	5.98703	5.98703	0	29.9352	5.98703	0	0	59.8703	89.8055	389.157	0	0	0	0		0	0	0	0	0	0
																								0	0	0	0	0	0	0	0	0	0	0	0	0	0	0	0	0	0	0		-5.98703	-5.98703	0	0	0	-5.98703
1977-07-12	34	30.5																						0	0	0	0	0	0	0	0	0	0	0	0	0	0	0	0	0	0	0		0	0	0	0	0	0
1977-07-19	34	30.5			1				1			1												0	5.79546	0	0	0	5.79546	0	0	5.79546	0	0	0	0	0	0	0	0	0	0		0	5.79546	0	0	0	5.79546
1977-07-26	34	30.5		1	1				1			2	1					1						5.79546	5.79546	0	0	0	5.79546	0	0	11.5909	5.79546	0	0	0	0	5.79546	0	0	0	0		5.79546	0	0	0	0	0
1977-08-02	34	30.5		1	1				1			3	1					2						5.79546	5.79546	0	0	0	5.79546	0	0	17.3864	5.79546	0	0	0	0	11.5909	0	0	0	0		0	0	0	0	0	0
1977-08-09	34	30.5		1	1				1			4	1					3						5.79546	5.79546	0	0	0	5.79546	0	0	23.1818	5.79546	0	0	0	0	17.3864	0	0	0	0		0	0	0	0	0	0
1977-08-16	34	30.5		1	1				1			5	1		3		10	3						5.79546	5.79546	0	0	0	5.79546	0	0	28.9773	5.79546	0	17.3864	0	57.9546	17.3864	0	0	0	0		0	0	0	0	0	0
1977-08-25	34	30.5		1	1				1			5	1		3	20	10	20	10					5.79546	5.79546	0	0	0	5.79546	0	0	28.9773	5.79546	0	17.3864	115.909	57.9546	115.909	57.9546	0	0	0		0	0	0	0	0	0
1977-08-30	34	30.5		1	1				1			5	1		3	20	30	10	20					5.79546	5.79546	0	0	0	5.79546	0	0	28.9773	5.79546	0	17.3864	115.909	173.864	57.9546	115.909	0	0	0		0	0	0	0	0	0
1977-09-06	34	30.5		1	1				1			5	1		3	20	3	25	40					5.79546	5.79546	0	0	0	5.79546	0	0	28.9773	5.79546	0	17.3864	115.909	17.3864	144.886	231.818	0	0	0		0	0	0	0	0	0
																								0	0	0	0	0	0	0	0	0	0	0	0	0	0	0	0	0	0	0		-5.79546	-5.79546	0	0	0	-5.79546
1977-07-12	35	31				5										15								0	0	29.9352	0	0	0	0	0	0	0	0	0	89.8055	0	0	0	0	0	0		0	0	29.9352	0	0	0
1977-07-19	35	31		1		5						1				20								5.98703	0	29.9352	0	0	0	0	0	5.98703	0	0	0	119.741	0	0	0	0	0	0		5.98703	0	0	0	0	0
1977-07-26	35	31		1		5			1			2	1			20		2						5.98703	0	29.9352	0	0	5.98703	0	0	11.9741	5.98703	0	0	119.741	0	11.9741	0	0	0	0		0	0	0	0	0	5.98703
1977-08-02	35	31		1		5			1			5	1			25		2						5.98703	0	29.9352	0	0	5.98703	0	0	29.9352	5.98703	0	0	149.676	0	11.9741	0	0	0	0		0	0	0	0	0	0
1977-08-09	35	31		1		5			1			5	1		3	25		2						5.98703	0	29.9352	0	0	5.98703	0	0	29.9352	5.98703	0	17.9611	149.676	0	11.9741	0	0	0	0		0	0	0	0	0	0
1977-08-16	35	31		1		5			1			5	1		3	25		10						5.98703	0	29.9352	0	0	5.98703	0	0	29.9352	5.98703	0	17.9611	149.676	0	59.8703	0	0	0	0		0	0	0	0	0	0
1977-08-25	35	31		1		5			1			5	1		3	25	5	40	5					5.98703	0	29.9352	0	0	5.98703	0	0	29.9352	5.98703	0	17.9611	149.676	29.9352	239.481	29.9352	0	0	0		0	0	0	0	0	0
1977-08-30	35	31		1		5			1			5	1		3	25	4	40	15					5.98703	0	29.9352	0	0	5.98703	0	0	29.9352	5.98703	0	17.9611	149.676	23.9481	239.481	89.8055	0	0	0		0	0	0	0	0	0
																								0	0	0	0	0	0	0	0	0	0	0	0	0	0	0	0	0	0	0		-5.98703	0	-29.9352	0	0	-5.98703
1977-07-12	36	32.5				3			1							5								0	0	19.7413	0	0	6.58044	0	0	0	0	0	0	32.9022	0	0	0	0	0	0		0	0	19.7413	0	0	6.58044
1977-07-19	36	32.5				3			1			2				5								0	0	19.7413	0	0	6.58044	0	0	13.1609	0	0	0	32.9022	0	0	0	0	0	0		0	0	0	0	0	0
1977-07-26	36	32.5				3			1			5	1			5		2						0	0	19.7413	0	0	6.58044	0	0	32.9022	6.58044	0	0	32.9022	0	13.1609	0	0	0	0		0	0	0	0	0	0
1977-08-02	36	32.5		1		3			1			5	1			5		3						6.58044	0	19.7413	0	0	6.58044	0	0	32.9022	6.58044	0	0	32.9022	0	19.7413	0	0	0	0		6.58044	0	0	0	0	0
1977-08-09	36	32.5		1		3			1		1	5	1			5		5						6.58044	0	19.7413	0	0	6.58044	0	6.58044	32.9022	6.58044	0	0	32.9022	0	32.9022	0	0	0	0		0	0	0	0	0	0
1977-08-16	36	32.5		1	1	3			1		1	5	1			5	15	8	5					6.58044	6.58044	19.7413	0	0	6.58044	0	6.58044	32.9022	6.58044	0	0	32.9022	98.7066	52.6435	32.9022	0	0	0		0	6.58044	0	0	0	0
1977-08-25	36	32.5		1	1	3			1		1	5	1			5	20	12	25					6.58044	6.58044	19.7413	0	0	6.58044	0	6.58044	32.9022	6.58044	0	0	32.9022	131.609	78.9653	164.511	0	0	0		0	0	0	0	0	0
1977-08-30	36	32.5		1	1	3			2		1	5	1			5	25	15	30					6.58044	6.58044	19.7413	0	0	13.1609	0	6.58044	32.9022	6.58044	0	0	32.9022	164.511	98.7066	197.413	0	0	0		0	0	0	0	0	6.58044
1977-09-06	36	32.5		1	1	3			2		1	5	1			5	6	35	40					6.58044	6.58044	19.7413	0	0	13.1609	0	6.58044	32.9022	6.58044	0	0	32.9022	39.4826	230.315	263.217	0	0	0		0	0	0	0	0	0
																								0	0	0	0	0	0	0	0	0	0	0	0	0	0	0	0	0	0	0		-6.58044	-6.58044	-19.7413	0	0	-13.1609
1977-07-12	37	33		1	1	3										20								6.78447	6.78447	20.3534	0	0	0	0	0	0	0	0	0	135.689	0	0	0	0	0	0		6.78447	6.78447	20.3534	0	0	0
1977-07-19	37	33		1	1	3			1							20								6.78447	6.78447	20.3534	0	0	6.78447	0	0	0	0	0	0	135.689	0	0	0	0	0	0		0	0	0	0	0	6.78447
1977-07-26	37	33		1	1	3			1		1					25		1						6.78447	6.78447	20.3534	0	0	6.78447	0	6.78447	0	0	0	0	169.612	0	6.78447	0	0	0	0		0	0	0	0	0	0
1977-08-02	37	33		1	1	3			1		1	5				25	25	1						6.78447	6.78447	20.3534	0	0	6.78447	0	6.78447	33.9224	0	0	0	169.612	169.612	6.78447	0	0	0	0		0	0	0	0	0	0
1977-08-09	37	33		1	1	3			1		1	5				25	20	30	5					6.78447	6.78447	20.3534	0	0	6.78447	0	6.78447	33.9224	0	0	0	169.612	135.689	203.534	33.9224	0	0	0		0	0	0	0	0	0
1977-08-16	37	33		1	1	3			1		1	5				25	15	35	8					6.78447	6.78447	20.3534	0	0	6.78447	0	6.78447	33.9224	0	0	0	169.612	101.767	237.456	54.2758	0	0	0		0	0	0	0	0	0
1977-08-25	37	33		1	1	3			1		1	5				25	3	40	20					6.78447	6.78447	20.3534	0	0	6.78447	0	6.78447	33.9224	0	0	0	169.612	20.3534	271.379	135.689	0	0	0		0	0	0	0	0	0
																								0	0	0	0	0	0	0	0	0	0	0	0	0	0	0	0	0	0	0		-6.78447	-6.78447	-20.3534	0	0	-6.78447
1977-07-12	38	32		1		3										8								6.37952	0	19.1386	0	0	0	0	0	0	0	0	0	51.0362	0	0	0	0	0	0		6.37952	0	19.1386	0	0	0
1977-07-19	38	32		1		3			1			1				8								6.37952	0	19.1386	0	0	6.37952	0	0	6.37952	0	0	0	51.0362	0	0	0	0	0	0		0	0	0	0	0	6.37952
1977-07-26	38	32		1	1	3			1		2	2				8		1						6.37952	6.37952	19.1386	0	0	6.37952	0	12.759	12.759	0	0	0	51.0362	0	6.37952	0	0	0	0		0	6.37952	0	0	0	0
1977-08-02	38	32		1	1	3			1		2	3				8		1						6.37952	6.37952	19.1386	0	0	6.37952	0	12.759	19.1386	0	0	0	51.0362	0	6.37952	0	0	0	0		0	0	0	0	0	0
1977-08-09	38	32		1	1	3			1		2	5			3	8		1						6.37952	6.37952	19.1386	0	0	6.37952	0	12.759	31.8976	0	0	19.1386	51.0362	0	6.37952	0	0	0	0		0	0	0	0	0	0
1977-08-16	38	32		1	1	3			1		2	5			5	8		8	2					6.37952	6.37952	19.1386	0	0	6.37952	0	12.759	31.8976	0	0	31.8976	51.0362	0	51.0362	12.759	0	0	0		0	0	0	0	0	0
1977-08-25	38	32		1	1	3			1		2	5			5	8	10	30	20					6.37952	6.37952	19.1386	0	0	6.37952	0	12.759	31.8976	0	0	31.8976	51.0362	63.7952	191.386	127.59	0	0	0		0	0	0	0	0	0
1977-08-30	38	32		1	1	3			1		2	5			5	8	4	50	20	1				6.37952	6.37952	19.1386	0	0	6.37952	0	12.759	31.8976	0	0	31.8976	51.0362	25.5181	318.976	127.59	6.37952	0	0		0	0	0	0	0	0
																								0	0	0	0	0	0	0	0	0	0	0	0	0	0	0	0	0	0	0		-6.37952	-6.37952	-19.1386	0	0	-6.37952
1977-07-12	39	33			1											10								0	6.78447	0	0	0	0	0	0	0	0	0	0	67.8447	0	0	0	0	0	0		0	6.78447	0	0	0	0
1977-07-19	39	33			1	3						1				10								0	6.78447	20.3534	0	0	0	0	0	6.78447	0	0	0	67.8447	0	0	0	0	0	0		0	0	20.3534	0	0	0
1977-07-26	39	33		1	1	3			1			2				10								6.78447	6.78447	20.3534	0	0	6.78447	0	0	13.5689	0	0	0	67.8447	0	0	0	0	0	0		6.78447	0	0	0	0	6.78447
1977-08-02	39	33		1	1	3			1			3				10		5						6.78447	6.78447	20.3534	0	0	6.78447	0	0	20.3534	0	0	0	67.8447	0	33.9224	0	0	0	0		0	0	0	0	0	0
1977-08-09	39	33		1	1	3			1			5				10		5						6.78447	6.78447	20.3534	0	0	6.78447	0	0	33.9224	0	0	0	67.8447	0	33.9224	0	0	0	0		0	0	0	0	0	0
1977-08-16	39	33		1	1	3			1			10				10		5						6.78447	6.78447	20.3534	0	0	6.78447	0	0	67.8447	0	0	0	67.8447	0	33.9224	0	0	0	0		0	0	0	0	0	0
1977-08-25	39	33		1	1	3			1			15				10	50	5						6.78447	6.78447	20.3534	0	0	6.78447	0	0	101.767	0	0	0	67.8447	339.224	33.9224	0	0	0	0		0	0	0	0	0	0
1977-08-30	39	33		1	1	3			1			15				10	8	50	5					6.78447	6.78447	20.3534	0	0	6.78447	0	0	101.767	0	0	0	67.8447	54.2758	339.224	33.9224	0	0	0		0	0	0	0	0	0
1977-09-06	39	33		1	1	3			1			15				10	4	55	10					6.78447	6.78447	20.3534	0	0	6.78447	0	0	101.767	0	0	0	67.8447	27.1379	373.146	67.8447	0	0	0		0	0	0	0	0	0
																								0	0	0	0	0	0	0	0	0	0	0	0	0	0	0	0	0	0	0		-6.78447	-6.78447	-20.3534	0	0	-6.78447
1977-07-19	40	30.5															40	30	20					0	0	0	0	0	0	0	0	0	0	0	0	0	231.818	173.864	115.909	0	0	0		0	0	0	0	0	0
1977-07-26	40	30.5															40	30	20					0	0	0	0	0	0	0	0	0	0	0	0	0	231.818	173.864	115.909	0	0	0		0	0	0	0	0	0
1977-08-02	40	30.5															40	30	20					0	0	0	0	0	0	0	0	0	0	0	0	0	231.818	173.864	115.909	0	0	0		0	0	0	0	0	0
																								0	0	0	0	0	0	0	0	0	0	0	0	0	0	0	0	0	0	0		0	0	0	0	0	0
1977-07-19	41	31.5																						0	0	0	0	0	0	0	0	0	0	0	0	0	0	0	0	0	0	0		0	0	0	0	0	0
1977-07-26	41	31.5		1								2	1											6.18172	0	0	0	0	0	0	0	12.3634	6.18172	0	0	0	0	0	0	0	0	0		6.18172	0	0	0	0	0
1977-08-02	41	31.5		1	1							5	1					1						6.18172	6.18172	0	0	0	0	0	0	30.9086	6.18172	0	0	0	0	6.18172	0	0	0	0		0	6.18172	0	0	0	0
1977-08-09	41	31.5		1	1				1			5	1					1						6.18172	6.18172	0	0	0	6.18172	0	0	30.9086	6.18172	0	0	0	0	6.18172	0	0	0	0		0	0	0	0	0	6.18172
1977-08-16	41	31.5		1	1				1	1		5	1					2						6.18172	6.18172	0	0	0	6.18172	6.18172	0	30.9086	6.18172	0	0	0	0	12.3634	0	0	0	0		0	0	0	0	0	0
1977-08-25	41	31.5		1	1				1	1		5	1					2						6.18172	6.18172	0	0	0	6.18172	6.18172	0	30.9086	6.18172	0	0	0	0	12.3634	0	0	0	0		0	0	0	0	0	0
1977-08-30	41	31.5		1	1				2	1		5	1					3						6.18172	6.18172	0	0	0	12.3634	6.18172	0	30.9086	6.18172	0	0	0	0	18.5452	0	0	0	0		0	0	0	0	0	6.18172
1977-09-06	41	31.5		1	1				2	1		5	1		5		30	8						6.18172	6.18172	0	0	0	12.3634	6.18172	0	30.9086	6.18172	0	30.9086	0	185.452	49.4537	0	0	0	0		0	0	0	0	0	0
1977-09-13	41	31.5		1	1				2	1		5	1		5		30	40						6.18172	6.18172	0	0	0	12.3634	6.18172	0	30.9086	6.18172	0	30.9086	0	185.452	247.269	0	0	0	0		0	0	0	0	0	0
1977-09-20	41	31.5		1	1				2	1		5	1		5		4	75	5	1				6.18172	6.18172	0	0	0	12.3634	6.18172	0	30.9086	6.18172	0	30.9086	0	24.7269	463.629	30.9086	6.18172	0	0		0	0	0	0	0	0
																								0	0	0	0	0	0	0	0	0	0	0	0	0	0	0	0	0	0	0		-6.18172	-6.18172	0	0	0	-12.3634
1977-07-19	42	33							1	1														0	0	0	0	0	6.78447	6.78447	0	0	0	0	0	0	0	0	0	0	0	0		0	0	0	0	0	6.78447
1977-07-26	42	33		1					1	1		1	1											6.78447	0	0	0	0	6.78447	6.78447	0	6.78447	6.78447	0	0	0	0	0	0	0	0	0		6.78447	0	0	0	0	0
1977-08-02	42	33		1					1	1		2	1					2						6.78447	0	0	0	0	6.78447	6.78447	0	13.5689	6.78447	0	0	0	0	13.5689	0	0	0	0		0	0	0	0	0	0
1977-08-09	42	33		1					1	1		3	1			5		2						6.78447	0	0	0	0	6.78447	6.78447	0	20.3534	6.78447	0	0	33.9224	0	13.5689	0	0	0	0		0	0	0	0	0	0
1977-08-16	42	33		1					1	1		4	2			5	5	2						6.78447	0	0	0	0	6.78447	6.78447	0	27.1379	13.5689	0	0	33.9224	33.9224	13.5689	0	0	0	0		0	0	0	0	0	0
1977-08-25	42	33		1					1	1		4	2			5	10	10						6.78447	0	0	0	0	6.78447	6.78447	0	27.1379	13.5689	0	0	33.9224	67.8447	67.8447	0	0	0	0		0	0	0	0	0	0
1977-08-30	42	33		1					1	1		4	2			5	15	10	10					6.78447	0	0	0	0	6.78447	6.78447	0	27.1379	13.5689	0	0	33.9224	101.767	67.8447	67.8447	0	0	0		0	0	0	0	0	0
1977-09-06	42	33		1					1	1		4	2			5	30	20	25					6.78447	0	0	0	0	6.78447	6.78447	0	27.1379	13.5689	0	0	33.9224	203.534	135.689	169.612	0	0	0		0	0	0	0	0	0
1977-09-13	42	33		1					1	1		4	2			5	5	50	30					6.78447	0	0	0	0	6.78447	6.78447	0	27.1379	13.5689	0	0	33.9224	33.9224	339.224	203.534	0	0	0		0	0	0	0	0	0
																								0	0	0	0	0	0	0	0	0	0	0	0	0	0	0	0	0	0	0		-6.78447	0	0	0	0	-6.78447
1977-07-19	43	32.5			1							1												0	6.58044	0	0	0	0	0	0	6.58044	0	0	0	0	0	0	0	0	0	0		0	6.58044	0	0	0	0
1977-07-26	43	32.5			1					1		2	1					1						0	6.58044	0	0	0	0	6.58044	0	13.1609	6.58044	0	0	0	0	6.58044	0	0	0	0		0	0	0	0	0	0
1977-08-02	43	32.5		1	1					1		5	1					1						6.58044	6.58044	0	0	0	0	6.58044	0	32.9022	6.58044	0	0	0	0	6.58044	0	0	0	0		6.58044	0	0	0	0	0
1977-08-09	43	32.5		1	1					1		5	1					1						6.58044	6.58044	0	0	0	0	6.58044	0	32.9022	6.58044	0	0	0	0	6.58044	0	0	0	0		0	0	0	0	0	0
1977-08-16	43	32.5		1	1					1		8	1					2						6.58044	6.58044	0	0	0	0	6.58044	0	52.6435	6.58044	0	0	0	0	13.1609	0	0	0	0		0	0	0	0	0	0
1977-08-25	43	32.5		1	1				1	1		8	1				2	10	2					6.58044	6.58044	0	0	0	6.58044	6.58044	0	52.6435	6.58044	0	0	0	13.1609	65.8044	13.1609	0	0	0		0	0	0	0	0	6.58044
1977-08-30	43	32.5		1	1				1	1		8	1				50	15	10					6.58044	6.58044	0	0	0	6.58044	6.58044	0	52.6435	6.58044	0	0	0	329.022	98.7066	65.8044	0	0	0		0	0	0	0	0	0
1977-09-06	43	32.5		1	1				1	1		8	1				50	20	10					6.58044	6.58044	0	0	0	6.58044	6.58044	0	52.6435	6.58044	0	0	0	329.022	131.609	65.8044	0	0	0		0	0	0	0	0	0
																								0	0	0	0	0	0	0	0	0	0	0	0	0	0	0	0	0	0	0		-6.58044	-6.58044	0	0	0	-6.58044
1977-07-19	44	28.5		1		3			1			1	1			5								5.06032	0	15.181	0	0	5.06032	0	0	5.06032	5.06032	0	0	25.3016	0	0	0	0	0	0		5.06032	0	15.181	0	0	5.06032
1977-07-26	44	28.5		1	1	3			1		1	2	1			5		2						5.06032	5.06032	15.181	0	0	5.06032	0	5.06032	10.1206	5.06032	0	0	25.3016	0	10.1206	0	0	0	0		0	5.06032	0	0	0	0
1977-08-02	44	28.5		1	1	3			1		1	5	1			5	8	3						5.06032	5.06032	15.181	0	0	5.06032	0	5.06032	25.3016	5.06032	0	0	25.3016	40.4825	15.181	0	0	0	0		0	0	0	0	0	0
1977-08-09	44	28.5		1	1	3			1		1	5	1			5	10	10						5.06032	5.06032	15.181	0	0	5.06032	0	5.06032	25.3016	5.06032	0	0	25.3016	50.6032	50.6032	0	0	0	0		0	0	0	0	0	0
1977-08-16	44	28.5		1	1	3			1		1	15	1			5	25	10	5					5.06032	5.06032	15.181	0	0	5.06032	0	5.06032	75.9048	5.06032	0	0	25.3016	126.508	50.6032	25.3016	0	0	0		0	0	0	0	0	0
1977-08-25	44	28.5		1	1	3			1		1	15	1			5	20	40	10					5.06032	5.06032	15.181	0	0	5.06032	0	5.06032	75.9048	5.06032	0	0	25.3016	101.206	202.413	50.6032	0	0	0		0	0	0	0	0	0
																								0	0	0	0	0	0	0	0	0	0	0	0	0	0	0	0	0	0	0		-5.06032	-5.06032	-15.181	0	0	-5.06032
1977-07-19	45	30		1																				5.607	0	0	0	0	0	0	0	0	0	0	0	0	0	0	0	0	0	0		5.607	0	0	0	0	0
1977-07-26	45	30		1	1				1	1		1	2					1						5.607	5.607	0	0	0	5.607	5.607	0	5.607	11.214	0	0	0	0	5.607	0	0	0	0		0	5.607	0	0	0	5.607
1977-08-02	45	30		1	1				1	1		2	3					2						5.607	5.607	0	0	0	5.607	5.607	0	11.214	16.821	0	0	0	0	11.214	0	0	0	0		0	0	0	0	0	0
1977-08-09	45	30		1	1				1	1		3	3					3						5.607	5.607	0	0	0	5.607	5.607	0	16.821	16.821	0	0	0	0	16.821	0	0	0	0		0	0	0	0	0	0
1977-08-16	45	30		1	1				1	1		3	3					3		1				5.607	5.607	0	0	0	5.607	5.607	0	16.821	16.821	0	0	0	0	16.821	0	5.607	0	0		0	0	0	0	0	0
																								0	0	0	0	0	0	0	0	0	0	0	0	0	0	0	0	0	0	0		-5.607	-5.607	0	0	0	-5.607
1977-07-19	46	30		1					1															5.607	0	0	0	0	5.607	0	0	0	0	0	0	0	0	0	0	0	0	0		5.607	0	0	0	0	5.607
1977-07-26	46	30		1	1				1			2												5.607	5.607	0	0	0	5.607	0	0	11.214	0	0	0	0	0	0	0	0	0	0		0	5.607	0	0	0	0
1977-08-02	46	30		1	1				1			5	1											5.607	5.607	0	0	0	5.607	0	0	28.035	5.607	0	0	0	0	0	0	0	0	0		0	0	0	0	0	0
1977-08-09	46	30		1	1				1			5	2					2						5.607	5.607	0	0	0	5.607	0	0	28.035	11.214	0	0	0	0	11.214	0	0	0	0		0	0	0	0	0	0
1977-08-16	46	30		1	1				1	1		5	5					2						5.607	5.607	0	0	0	5.607	5.607	0	28.035	28.035	0	0	0	0	11.214	0	0	0	0		0	0	0	0	0	0
1977-08-25	46	30		1	1				1	1		5	5				1	2						5.607	5.607	0	0	0	5.607	5.607	0	28.035	28.035	0	0	0	5.607	11.214	0	0	0	0		0	0	0	0	0	0
1977-08-30	46	30		1	1				1	1		5	5				5	5						5.607	5.607	0	0	0	5.607	5.607	0	28.035	28.035	0	0	0	28.035	28.035	0	0	0	0		0	0	0	0	0	0
1977-09-06	46	30		1	1				1	1		5	5				10	15	5					5.607	5.607	0	0	0	5.607	5.607	0	28.035	28.035	0	0	0	56.07	84.105	28.035	0	0	0		0	0	0	0	0	0
1977-09-13	46	30		1	1				1	1		5	5				25	50	5					5.607	5.607	0	0	0	5.607	5.607	0	28.035	28.035	0	0	0	140.175	280.35	28.035	0	0	0		0	0	0	0	0	0
1977-09-20	46	30		1	1				1	1		5	5				5	70	10					5.607	5.607	0	0	0	5.607	5.607	0	28.035	28.035	0	0	0	28.035	392.49	56.07	0	0	0		0	0	0	0	0	0
																								0	0	0	0	0	0	0	0	0	0	0	0	0	0	0	0	0	0	0		-5.607	-5.607	0	0	0	-5.607
1977-07-19	47	30		1					1															5.607	0	0	0	0	5.607	0	0	0	0	0	0	0	0	0	0	0	0	0		5.607	0	0	0	0	5.607
1977-07-26	47	30		1	1				1	1		1	1											5.607	5.607	0	0	0	5.607	5.607	0	5.607	5.607	0	0	0	0	0	0	0	0	0		0	5.607	0	0	0	0
1977-08-02	47	30		1	1				1	1		2	1											5.607	5.607	0	0	0	5.607	5.607	0	11.214	5.607	0	0	0	0	0	0	0	0	0		0	0	0	0	0	0
1977-08-09	47	30		1	1				1	1		3	2											5.607	5.607	0	0	0	5.607	5.607	0	16.821	11.214	0	0	0	0	0	0	0	0	0		0	0	0	0	0	0
1977-08-16	47	30		1	1	2			1	1		4	3					1						5.607	5.607	11.214	0	0	5.607	5.607	0	22.428	16.821	0	0	0	0	5.607	0	0	0	0		0	0	11.214	0	0	0
1977-08-25	47	30		1	1	2			1	1		4	5					3	2					5.607	5.607	11.214	0	0	5.607	5.607	0	22.428	28.035	0	0	0	0	16.821	11.214	0	0	0		0	0	0	0	0	0
1977-08-30	47	30		1	1	2			1	1		5	5				5	5	3					5.607	5.607	11.214	0	0	5.607	5.607	0	28.035	28.035	0	0	0	28.035	28.035	16.821	0	0	0		0	0	0	0	0	0
1977-09-06	47	30		1	1	2			1	1		5	5				20	40	20					5.607	5.607	11.214	0	0	5.607	5.607	0	28.035	28.035	0	0	0	112.14	224.28	112.14	0	0	0		0	0	0	0	0	0
1977-09-13	47	30		1	1	2			1	1		5	5				4	40	40					5.607	5.607	11.214	0	0	5.607	5.607	0	28.035	28.035	0	0	0	22.428	224.28	224.28	0	0	0		0	0	0	0	0	0
																								0	0	0	0	0	0	0	0	0	0	0	0	0	0	0	0	0	0	0		-5.607	-5.607	-11.214	0	0	-5.607
1977-07-19	48	30.5		1																				5.79546	0	0	0	0	0	0	0	0	0	0	0	0	0	0	0	0	0	0		5.79546	0	0	0	0	0
1977-07-26	48	30.5		1																				5.79546	0	0	0	0	0	0	0	0	0	0	0	0	0	0	0	0	0	0		0	0	0	0	0	0
1977-08-02	48	30.5		1																				5.79546	0	0	0	0	0	0	0	0	0	0	0	0	0	0	0	0	0	0		0	0	0	0	0	0
1977-08-09	48	30.5		1																				5.79546	0	0	0	0	0	0	0	0	0	0	0	0	0	0	0	0	0	0		0	0	0	0	0	0
																								0	0	0	0	0	0	0	0	0	0	0	0	0	0	0	0	0	0	0		-5.79546	0	0	0	0	0
1977-07-19	49	30																						0	0	0	0	0	0	0	0	0	0	0	0	0	0	0	0	0	0	0		0	0	0	0	0	0
1977-07-26	49	30										1	1					1						0	0	0	0	0	0	0	0	5.607	5.607	0	0	0	0	5.607	0	0	0	0		0	0	0	0	0	0
1977-08-02	49	30		1					1			2	1					1						5.607	0	0	0	0	5.607	0	0	11.214	5.607	0	0	0	0	5.607	0	0	0	0		5.607	0	0	0	0	5.607
1977-08-09	49	30		1					1			5	2					2						5.607	0	0	0	0	5.607	0	0	28.035	11.214	0	0	0	0	11.214	0	0	0	0		0	0	0	0	0	0
1977-08-16	49	30		1					1			5	3					2	1					5.607	0	0	0	0	5.607	0	0	28.035	16.821	0	0	0	0	11.214	5.607	0	0	0		0	0	0	0	0	0
1977-08-25	49	30		1	1				1			5	4				10	3	1					5.607	5.607	0	0	0	5.607	0	0	28.035	22.428	0	0	0	56.07	16.821	5.607	0	0	0		0	5.607	0	0	0	0
1977-08-30	49	30		1	1				1			5	5				15	8	2					5.607	5.607	0	0	0	5.607	0	0	28.035	28.035	0	0	0	84.105	44.856	11.214	0	0	0		0	0	0	0	0	0
1977-09-06	49	30		1	1				1			5	5				20	40	10					5.607	5.607	0	0	0	5.607	0	0	28.035	28.035	0	0	0	112.14	224.28	56.07	0	0	0		0	0	0	0	0	0
1977-09-13	49	30		1	1				1			5	5				2	60	25					5.607	5.607	0	0	0	5.607	0	0	28.035	28.035	0	0	0	11.214	336.42	140.175	0	0	0		0	0	0	0	0	0
																								0	0	0	0	0	0	0	0	0	0	0	0	0	0	0	0	0	0	0		-5.607	-5.607	0	0	0	-5.607
1977-07-19	50	31							1			2				5								0	0	0	0	0	5.98703	0	0	11.9741	0	0	0	29.9352	0	0	0	0	0	0		0	0	0	0	0	5.98703
1977-07-26	50	31							1			3	1			5		2						0	0	0	0	0	5.98703	0	0	17.9611	5.98703	0	0	29.9352	0	11.9741	0	0	0	0		0	0	0	0	0	0
1977-08-02	50	31							1			4	1			5		2	5					0	0	0	0	0	5.98703	0	0	23.9481	5.98703	0	0	29.9352	0	11.9741	29.9352	0	0	0		0	0	0	0	0	0
1977-08-09	50	31			1				1			5	1			5		2	10					0	5.98703	0	0	0	5.98703	0	0	29.9352	5.98703	0	0	29.9352	0	11.9741	59.8703	0	0	0		0	5.98703	0	0	0	0
1977-08-16	50	31			1				1			5	1			5		2	10					0	5.98703	0	0	0	5.98703	0	0	29.9352	5.98703	0	0	29.9352	0	11.9741	59.8703	0	0	0		0	0	0	0	0	0
1977-08-25	50	31			1				1	1		5	1			5	10	2	10					0	5.98703	0	0	0	5.98703	5.98703	0	29.9352	5.98703	0	0	29.9352	59.8703	11.9741	59.8703	0	0	0		0	0	0	0	0	0
1977-08-30	50	31			1				1	1		5	1			5	20	10	10					0	5.98703	0	0	0	5.98703	5.98703	0	29.9352	5.98703	0	0	29.9352	119.741	59.8703	59.8703	0	0	0		0	0	0	0	0	0
1977-09-06	50	31			1				1	1		5	1			5	35	20	25					0	5.98703	0	0	0	5.98703	5.98703	0	29.9352	5.98703	0	0	29.9352	209.546	119.741	149.676	0	0	0		0	0	0	0	0	0
1977-09-13	50	31			1				1	1		5	1			5	1	55	30					0	5.98703	0	0	0	5.98703	5.98703	0	29.9352	5.98703	0	0	29.9352	5.98703	329.287	179.611	0	0	0		0	0	0	0	0	0
																								0	0	0	0	0	0	0	0	0	0	0	0	0	0	0	0	0	0	0		0	-5.98703	0	0	0	-5.98703
1977-07-26	51	31.5		1																				6.18172	0	0	0	0	0	0	0	0	0	0	0	0	0	0	0	0	0	0		6.18172	0	0	0	0	0
1977-08-02	51	31.5		1					1			2	1											6.18172	0	0	0	0	6.18172	0	0	12.3634	6.18172	0	0	0	0	0	0	0	0	0		0	0	0	0	0	6.18172
1977-08-09	51	31.5		1					1			2	1											6.18172	0	0	0	0	6.18172	0	0	12.3634	6.18172	0	0	0	0	0	0	0	0	0		0	0	0	0	0	0
1977-08-16	51	31.5		1	1				1			2	1			1								6.18172	6.18172	0	0	0	6.18172	0	0	12.3634	6.18172	0	0	6.18172	0	0	0	0	0	0		0	6.18172	0	0	0	0
1977-08-25	51	31.5		1	1				1			2	2			1		2						6.18172	6.18172	0	0	0	6.18172	0	0	12.3634	12.3634	0	0	6.18172	0	12.3634	0	0	0	0		0	0	0	0	0	0
1977-08-30	51	31.5		1	1				1			3	2			1		5						6.18172	6.18172	0	0	0	6.18172	0	0	18.5452	12.3634	0	0	6.18172	0	30.9086	0	0	0	0		0	0	0	0	0	0
1977-09-06	51	31.5		1	1				1			4	2			1	5	5						6.18172	6.18172	0	0	0	6.18172	0	0	24.7269	12.3634	0	0	6.18172	30.9086	30.9086	0	0	0	0		0	0	0	0	0	0
1977-09-13	51	31.5		1	1				1			4	2			1	10	5	1					6.18172	6.18172	0	0	0	6.18172	0	0	24.7269	12.3634	0	0	6.18172	61.8172	30.9086	6.18172	0	0	0		0	0	0	0	0	0
1977-09-20	51	31.5		1	1				1			5	2			1	15	5	3					6.18172	6.18172	0	0	0	6.18172	0	0	30.9086	12.3634	0	0	6.18172	92.7258	30.9086	18.5452	0	0	0		0	0	0	0	0	0
1977-09-27	51	31.5		1	1				1			5	2			1	20	50	4					6.18172	6.18172	0	0	0	6.18172	0	0	30.9086	12.3634	0	0	6.18172	123.634	309.086	24.7269	0	0	0		0	0	0	0	0	0
																								0	0	0	0	0	0	0	0	0	0	0	0	0	0	0	0	0	0	0		-6.18172	-6.18172	0	0	0	-6.18172
1977-07-26	52	32										2	1					2						0	0	0	0	0	0	0	0	12.759	6.37952	0	0	0	0	12.759	0	0	0	0		0	0	0	0	0	0
1977-08-02	52	32										3	1					3						0	0	0	0	0	0	0	0	19.1386	6.37952	0	0	0	0	19.1386	0	0	0	0		0	0	0	0	0	0
1977-08-09	52	32										4	1				5	5	1					0	0	0	0	0	0	0	0	25.5181	6.37952	0	0	0	31.8976	31.8976	6.37952	0	0	0		0	0	0	0	0	0
1977-08-16	52	32							1			5	1				10	10	10					0	0	0	0	0	6.37952	0	0	31.8976	6.37952	0	0	0	63.7952	63.7952	63.7952	0	0	0		0	0	0	0	0	6.37952
1977-08-25	52	32			1				1			8	1				10	10	25					0	6.37952	0	0	0	6.37952	0	0	51.0362	6.37952	0	0	0	63.7952	63.7952	159.488	0	0	0		0	6.37952	0	0	0	0
1977-08-30	52	32			1				1			8	1				10	25	45					0	6.37952	0	0	0	6.37952	0	0	51.0362	6.37952	0	0	0	63.7952	159.488	287.078	0	0	0		0	0	0	0	0	0
1977-09-06	52	32			1				1			8	1				4	35	50	1				0	6.37952	0	0	0	6.37952	0	0	51.0362	6.37952	0	0	0	25.5181	223.283	318.976	6.37952	0	0		0	0	0	0	0	0
																								0	0	0	0	0	0	0	0	0	0	0	0	0	0	0	0	0	0	0		0	-6.37952	0	0	0	-6.37952
1977-07-26	53	33																						0	0	0	0	0	0	0	0	0	0	0	0	0	0	0	0	0	0	0		0	0	0	0	0	0
1977-08-02	53	33		1								1	1											6.78447	0	0	0	0	0	0	0	6.78447	6.78447	0	0	0	0	0	0	0	0	0		6.78447	0	0	0	0	0
1977-08-09	53	33		1			1					1	1					2						6.78447	0	0	6.78447	0	0	0	0	6.78447	6.78447	0	0	0	0	13.5689	0	0	0	0		0	0	0	6.78447	0	0
1977-08-16	53	33		1	1		1		1			2	1					2	2					6.78447	6.78447	0	6.78447	0	6.78447	0	0	13.5689	6.78447	0	0	0	0	13.5689	13.5689	0	0	0		0	6.78447	0	0	0	6.78447
1977-08-25	53	33		1	1		1		1			4	1				50	2	5					6.78447	6.78447	0	6.78447	0	6.78447	0	0	27.1379	6.78447	0	0	0	339.224	13.5689	33.9224	0	0	0		0	0	0	0	0	0
1977-08-30	53	33		1	1		1		1			5	1				50	5	8					6.78447	6.78447	0	6.78447	0	6.78447	0	0	33.9224	6.78447	0	0	0	339.224	33.9224	54.2758	0	0	0		0	0	0	0	0	0
1977-09-06	53	33		1	1		1		1			5	1				50	8	8					6.78447	6.78447	0	6.78447	0	6.78447	0	0	33.9224	6.78447	0	0	0	339.224	54.2758	54.2758	0	0	0		0	0	0	0	0	0
1977-09-13	53	33		1	1		1		1			5	1				50	10	8					6.78447	6.78447	0	6.78447	0	6.78447	0	0	33.9224	6.78447	0	0	0	339.224	67.8447	54.2758	0	0	0		0	0	0	0	0	0
1977-09-20	53	33		1	1		1		1			5	1				20	20	40					6.78447	6.78447	0	6.78447	0	6.78447	0	0	33.9224	6.78447	0	0	0	135.689	135.689	271.379	0	0	0		0	0	0	0	0	0
1977-09-27	53	33		1	1		1		1			5	1				5	25	60					6.78447	6.78447	0	6.78447	0	6.78447	0	0	33.9224	6.78447	0	0	0	33.9224	169.612	407.068	0	0	0		0	0	0	0	0	0
																								0	0	0	0	0	0	0	0	0	0	0	0	0	0	0	0	0	0	0		-6.78447	-6.78447	0	-6.78447	0	-6.78447
1977-07-26	54	31		1					1			5	1					1						5.98703	0	0	0	0	5.98703	0	0	29.9352	5.98703	0	0	0	0	5.98703	0	0	0	0		5.98703	0	0	0	0	5.98703
1977-08-02	54	31		1					1			5	2					1						5.98703	0	0	0	0	5.98703	0	0	29.9352	11.9741	0	0	0	0	5.98703	0	0	0	0		0	0	0	0	0	0
1977-08-09	54	31		1					1			5	2					1						5.98703	0	0	0	0	5.98703	0	0	29.9352	11.9741	0	0	0	0	5.98703	0	0	0	0		0	0	0	0	0	0
1977-08-16	54	31		1	1				1			8	2				2	3						5.98703	5.98703	0	0	0	5.98703	0	0	47.8962	11.9741	0	0	0	11.9741	17.9611	0	0	0	0		0	5.98703	0	0	0	0
1977-08-25	54	31		1	1				1			8	2				50	10	1					5.98703	5.98703	0	0	0	5.98703	0	0	47.8962	11.9741	0	0	0	299.351	59.8703	5.98703	0	0	0		0	0	0	0	0	0
1977-08-30	54	31		1	1				1			8	2				30	50	5					5.98703	5.98703	0	0	0	5.98703	0	0	47.8962	11.9741	0	0	0	179.611	299.351	29.9352	0	0	0		0	0	0	0	0	0
																								0	0	0	0	0	0	0	0	0	0	0	0	0	0	0	0	0	0	0		-5.98703	-5.98703	0	0	0	-5.98703
1977-08-02	55	28																						0	0	0	0	0	0	0	0	0	0	0	0	0	0	0	0	0	0	0		0	0	0	0	0	0
1977-08-09	55	28							1				1											0	0	0	0	0	4.88432	0	0	0	4.88432	0	0	0	0	0	0	0	0	0		0	0	0	0	0	4.88432
1977-08-16	55	28							1			1	1											0	0	0	0	0	4.88432	0	0	4.88432	4.88432	0	0	0	0	0	0	0	0	0		0	0	0	0	0	0
1977-08-25	55	28		1	1				1			1	2					1						4.88432	4.88432	0	0	0	4.88432	0	0	4.88432	9.76864	0	0	0	0	4.88432	0	0	0	0		4.88432	4.88432	0	0	0	0
1977-08-30	55	28		1	1				1			3	2					1						4.88432	4.88432	0	0	0	4.88432	0	0	14.653	9.76864	0	0	0	0	4.88432	0	0	0	0		0	0	0	0	0	0
1977-09-06	55	28		1	1				1			5	2		1		2	2						4.88432	4.88432	0	0	0	4.88432	0	0	24.4216	9.76864	0	4.88432	0	9.76864	9.76864	0	0	0	0		0	0	0	0	0	0
1977-09-13	55	28		1	1				2			8	2		1		50	5						4.88432	4.88432	0	0	0	9.76864	0	0	39.0746	9.76864	0	4.88432	0	244.216	24.4216	0	0	0	0		0	0	0	0	0	4.88432
1977-09-20	55	28		1	1				2			8	2		1		60	5	10					4.88432	4.88432	0	0	0	9.76864	0	0	39.0746	9.76864	0	4.88432	0	293.059	24.4216	48.8432	0	0	0		0	0	0	0	0	0
1977-09-27	55	28		1	1				2			8	2		1		20	45	10					4.88432	4.88432	0	0	0	9.76864	0	0	39.0746	9.76864	0	4.88432	0	97.6864	219.794	48.8432	0	0	0		0	0	0	0	0	0
1977-10-04	55	28		1	1				2			8	2		1		5	60	20	1				4.88432	4.88432	0	0	0	9.76864	0	0	39.0746	9.76864	0	4.88432	0	24.4216	293.059	97.6864	4.88432	0	0		0	0	0	0	0	0
																								0	0	0	0	0	0	0	0	0	0	0	0	0	0	0	0	0	0	0		-4.88432	-4.88432	0	0	0	-9.76864
1977-08-02	56	29.5		1		3																		5.42166	0	16.265	0	0	0	0	0	0	0	0	0	0	0	0	0	0	0	0		5.42166	0	16.265	0	0	0
1977-08-09	56	29.5		1		3					1		1					1						5.42166	0	16.265	0	0	0	0	5.42166	0	5.42166	0	0	0	0	5.42166	0	0	0	0		0	0	0	0	0	0
1977-08-16	56	29.5		1		3			1		1	1	2					1	2					5.42166	0	16.265	0	0	5.42166	0	5.42166	5.42166	10.8433	0	0	0	0	5.42166	10.8433	0	0	0		0	0	0	0	0	5.42166
1977-08-25	56	29.5		1		3			1		1	2	2					1	3					5.42166	0	16.265	0	0	5.42166	0	5.42166	10.8433	10.8433	0	0	0	0	5.42166	16.265	0	0	0		0	0	0	0	0	0
1977-08-30	56	29.5		1		3			1		1	3	3					3	3					5.42166	0	16.265	0	0	5.42166	0	5.42166	16.265	16.265	0	0	0	0	16.265	16.265	0	0	0		0	0	0	0	0	0
1977-09-06	56	29.5		1		3			1		1	5	3				15	5	4					5.42166	0	16.265	0	0	5.42166	0	5.42166	27.1083	16.265	0	0	0	81.3249	27.1083	21.6866	0	0	0		0	0	0	0	0	0
1977-09-13	56	29.5		1		3			1		1	5	3				25	8	5					5.42166	0	16.265	0	0	5.42166	0	5.42166	27.1083	16.265	0	0	0	135.541	43.3733	27.1083	0	0	0		0	0	0	0	0	0
1977-09-20	56	29.5		1		3			1		1	5	3				40	10	20					5.42166	0	16.265	0	0	5.42166	0	5.42166	27.1083	16.265	0	0	0	216.866	54.2166	108.433	0	0	0		0	0	0	0	0	0
1977-09-27	56	29.5		1		3			1		1	5	3				10	15	60	1				5.42166	0	16.265	0	0	5.42166	0	5.42166	27.1083	16.265	0	0	0	54.2166	81.3249	325.299	5.42166	0	0		0	0	0	0	0	0
																								0	0	0	0	0	0	0	0	0	0	0	0	0	0	0	0	0	0	0		-5.42166	0	-16.265	0	0	-5.42166
1977-08-02	57	31										1												0	0	0	0	0	0	0	0	5.98703	0	0	0	0	0	0	0	0	0	0		0	0	0	0	0	0
1977-08-09	57	31										1	1											0	0	0	0	0	0	0	0	5.98703	5.98703	0	0	0	0	0	0	0	0	0		0	0	0	0	0	0
1977-08-16	57	31										2	1					1						0	0	0	0	0	0	0	0	11.9741	5.98703	0	0	0	0	5.98703	0	0	0	0		0	0	0	0	0	0
1977-08-25	57	31			1					1		2	1					2	2					0	5.98703	0	0	0	0	5.98703	0	11.9741	5.98703	0	0	0	0	11.9741	11.9741	0	0	0		0	5.98703	0	0	0	0
1977-08-30	57	31			1					1		5	1		3			3	3					0	5.98703	0	0	0	0	5.98703	0	29.9352	5.98703	0	17.9611	0	0	17.9611	17.9611	0	0	0		0	0	0	0	0	0
1977-09-06	57	31		1	1					1		8	1		3			8	5					5.98703	5.98703	0	0	0	0	5.98703	0	47.8962	5.98703	0	17.9611	0	0	47.8962	29.9352	0	0	0		5.98703	0	0	0	0	0
1977-09-13	57	31		1	1				1	1		8	1		3			12	5					5.98703	5.98703	0	0	0	5.98703	5.98703	0	47.8962	5.98703	0	17.9611	0	0	71.8444	29.9352	0	0	0		0	0	0	0	0	5.98703
1977-09-20	57	31		1	1				1	1		8	1		3		10	15	50					5.98703	5.98703	0	0	0	5.98703	5.98703	0	47.8962	5.98703	0	17.9611	0	59.8703	89.8055	299.351	0	0	0		0	0	0	0	0	0
1977-09-27	57	31		1	1				1	1		8	1		3		4	20	60					5.98703	5.98703	0	0	0	5.98703	5.98703	0	47.8962	5.98703	0	17.9611	0	23.9481	119.741	359.222	0	0	0		0	0	0	0	0	0
																								0	0	0	0	0	0	0	0	0	0	0	0	0	0	0	0	0	0	0		-5.98703	-5.98703	0	0	0	-5.98703
1977-08-02	58	34							1															0	0	0	0	0	7.20188	0	0	0	0	0	0	0	0	0	0	0	0	0		0	0	0	0	0	7.20188
1977-08-09	58	34			1				1				1											0	7.20188	0	0	0	7.20188	0	0	0	7.20188	0	0	0	0	0	0	0	0	0		0	7.20188	0	0	0	0
1977-08-16	58	34		1	1				1			1	1					1						7.20188	7.20188	0	0	0	7.20188	0	0	7.20188	7.20188	0	0	0	0	7.20188	0	0	0	0		7.20188	0	0	0	0	0
1977-08-25	58	34		1	1				1			2	1					1						7.20188	7.20188	0	0	0	7.20188	0	0	14.4038	7.20188	0	0	0	0	7.20188	0	0	0	0		0	0	0	0	0	0
1977-08-30	58	34		1	1				1			3	1					2						7.20188	7.20188	0	0	0	7.20188	0	0	21.6056	7.20188	0	0	0	0	14.4038	0	0	0	0		0	0	0	0	0	0
1977-09-06	58	34		1	1				1	1		4	1					2						7.20188	7.20188	0	0	0	7.20188	7.20188	0	28.8075	7.20188	0	0	0	0	14.4038	0	0	0	0		0	0	0	0	0	0
1977-09-13	58	34		1	1				1	1		5	1		3		10	3						7.20188	7.20188	0	0	0	7.20188	7.20188	0	36.0094	7.20188	0	21.6056	0	72.0188	21.6056	0	0	0	0		0	0	0	0	0	0
1977-09-20	58	34		1	1				1	1		5	2		5		15	4						7.20188	7.20188	0	0	0	7.20188	7.20188	0	36.0094	14.4038	0	36.0094	0	108.028	28.8075	0	0	0	0		0	0	0	0	0	0
1977-09-27	58	34		1	1				1	1		5	2		10		20	15		1				7.20188	7.20188	0	0	0	7.20188	7.20188	0	36.0094	14.4038	0	72.0188	0	144.038	108.028	0	7.20188	0	0		0	0	0	0	0	0
																								0	0	0	0	0	0	0	0	0	0	0	0	0	0	0	0	0	0	0		-7.20188	-7.20188	0	0	0	-7.20188
1977-08-02	59	34		1								1												7.20188	0	0	0	0	0	0	0	7.20188	0	0	0	0	0	0	0	0	0	0		7.20188	0	0	0	0	0
1977-08-09	59	34		1								2	1											7.20188	0	0	0	0	0	0	0	14.4038	7.20188	0	0	0	0	0	0	0	0	0		0	0	0	0	0	0
1977-08-16	59	34		1	1					1		3	1											7.20188	7.20188	0	0	0	0	7.20188	0	21.6056	7.20188	0	0	0	0	0	0	0	0	0		0	7.20188	0	0	0	0
1977-08-25	59	34		1	1					1		4	1											7.20188	7.20188	0	0	0	0	7.20188	0	28.8075	7.20188	0	0	0	0	0	0	0	0	0		0	0	0	0	0	0
1977-08-30	59	34		1	1				1	1		5	1					1						7.20188	7.20188	0	0	0	7.20188	7.20188	0	36.0094	7.20188	0	0	0	0	7.20188	0	0	0	0		0	0	0	0	0	7.20188
1977-09-06	59	34		1	1				1	1		8	1					2						7.20188	7.20188	0	0	0	7.20188	7.20188	0	57.615	7.20188	0	0	0	0	14.4038	0	0	0	0		0	0	0	0	0	0
1977-09-13	59	34		1	1				2	1		8	1					8	5					7.20188	7.20188	0	0	0	14.4038	7.20188	0	57.615	7.20188	0	0	0	0	57.615	36.0094	0	0	0		0	0	0	0	0	7.20188
1977-09-20	59	34		1	1				2	1		8	1				20	30	10					7.20188	7.20188	0	0	0	14.4038	7.20188	0	57.615	7.20188	0	0	0	144.038	216.056	72.0188	0	0	0		0	0	0	0	0	0
1977-09-27	59	34		1	1				2	1		8	1				5	60	20					7.20188	7.20188	0	0	0	14.4038	7.20188	0	57.615	7.20188	0	0	0	36.0094	432.113	144.038	0	0	0		0	0	0	0	0	0
																								0	0	0	0	0	0	0	0	0	0	0	0	0	0	0	0	0	0	0		-7.20188	-7.20188	0	0	0	-14.4038
1977-08-16	60	34.5				3					2					5								0	0	22.2458	0	0	0	0	14.8305	0	0	0	0	37.0763	0	0	0	0	0	0		0	0	22.2458	0	0	0
1977-08-25	60	34.5		1		3			1		2	1				8								7.41526	0	22.2458	0	0	7.41526	0	14.8305	7.41526	0	0	0	59.3221	0	0	0	0	0	0		7.41526	0	0	0	0	7.41526
1977-08-30	60	34.5		1	1	3			1		2	5	1			8								7.41526	7.41526	22.2458	0	0	7.41526	0	14.8305	37.0763	7.41526	0	0	59.3221	0	0	0	0	0	0		0	7.41526	0	0	0	0
1977-09-06	60	34.5		1	1	3			1		2	5	1			8								7.41526	7.41526	22.2458	0	0	7.41526	0	14.8305	37.0763	7.41526	0	0	59.3221	0	0	0	0	0	0		0	0	0	0	0	0
1977-09-13	60	34.5		1	1	3			1		2	5	2			8		2						7.41526	7.41526	22.2458	0	0	7.41526	0	14.8305	37.0763	14.8305	0	0	59.3221	0	14.8305	0	0	0	0		0	0	0	0	0	0
1977-09-20	60	34.5		1	1	3			1		2	5	2			8		3						7.41526	7.41526	22.2458	0	0	7.41526	0	14.8305	37.0763	14.8305	0	0	59.3221	0	22.2458	0	0	0	0		0	0	0	0	0	0
1977-09-27	60	34.5		1	1	3			1		2	5	2			8		4						7.41526	7.41526	22.2458	0	0	7.41526	0	14.8305	37.0763	14.8305	0	0	59.3221	0	29.661	0	0	0	0		0	0	0	0	0	0
1977-10-04	60	34.5		1	1	3			1		2	10	2			8		5	1					7.41526	7.41526	22.2458	0	0	7.41526	0	14.8305	74.1526	14.8305	0	0	59.3221	0	37.0763	7.41526	0	0	0		0	0	0	0	0	0
1977-10-12	60	34.5		1	1	3			1		2	10	2			8		5	2					7.41526	7.41526	22.2458	0	0	7.41526	0	14.8305	74.1526	14.8305	0	0	59.3221	0	37.0763	14.8305	0	0	0		0	0	0	0	0	0
1977-10-19	60	34.5		1	1	3			1		2	10	2			8	20	10	10					7.41526	7.41526	22.2458	0	0	7.41526	0	14.8305	74.1526	14.8305	0	0	59.3221	148.305	74.1526	74.1526	0	0	0		0	0	0	0	0	0
1977-10-24	60	34.5		1	1	3			1		2	10	2			8	2	45	25					7.41526	7.41526	22.2458	0	0	7.41526	0	14.8305	74.1526	14.8305	0	0	59.3221	14.8305	333.687	185.381	0	0	0		0	0	0	0	0	0
																								0	0	0	0	0	0	0	0	0	0	0	0	0	0	0	0	0	0	0		-7.41526	-7.41526	-22.2458	0	0	-7.41526
1977-08-16	61	32.5				2			1				1			5								0	0	13.1609	0	0	6.58044	0	0	0	6.58044	0	0	32.9022	0	0	0	0	0	0		0	0	13.1609	0	0	6.58044
1977-08-25	61	32.5				2			1			2	3			5								0	0	13.1609	0	0	6.58044	0	0	13.1609	19.7413	0	0	32.9022	0	0	0	0	0	0		0	0	0	0	0	0
1977-08-30	61	32.5			1	2			1			2	4			5		2						0	6.58044	13.1609	0	0	6.58044	0	0	13.1609	26.3218	0	0	32.9022	0	13.1609	0	0	0	0		0	6.58044	0	0	0	0
1977-09-06	61	32.5			1	2			1			2	4			8		3						0	6.58044	13.1609	0	0	6.58044	0	0	13.1609	26.3218	0	0	52.6435	0	19.7413	0	0	0	0		0	0	0	0	0	0
1977-09-13	61	32.5			1	2			1			2	4			8		5						0	6.58044	13.1609	0	0	6.58044	0	0	13.1609	26.3218	0	0	52.6435	0	32.9022	0	0	0	0		0	0	0	0	0	0
1977-09-20	61	32.5			1	2			2			2	4			8		5	3					0	6.58044	13.1609	0	0	13.1609	0	0	13.1609	26.3218	0	0	52.6435	0	32.9022	19.7413	0	0	0		0	0	0	0	0	6.58044
1977-09-27	61	32.5			1	2			2			8	4			8		8	10					0	6.58044	13.1609	0	0	13.1609	0	0	52.6435	26.3218	0	0	52.6435	0	52.6435	65.8044	0	0	0		0	0	0	0	0	0
1977-10-04	61	32.5			1	2			2			10	4			8	30	8	20					0	6.58044	13.1609	0	0	13.1609	0	0	65.8044	26.3218	0	0	52.6435	197.413	52.6435	131.609	0	0	0		0	0	0	0	0	0
1977-10-12	61	32.5			1	2			2			10	4			8	5	30	30					0	6.58044	13.1609	0	0	13.1609	0	0	65.8044	26.3218	0	0	52.6435	32.9022	197.413	197.413	0	0	0		0	0	0	0	0	0
1977-10-19	61	32.5			1	2			2			10	4			8	3	5	65					0	6.58044	13.1609	0	0	13.1609	0	0	65.8044	26.3218	0	0	52.6435	19.7413	32.9022	427.728	0	0	0		0	0	0	0	0	0
																								0	0	0	0	0	0	0	0	0	0	0	0	0	0	0	0	0	0	0		0	-6.58044	-13.1609	0	0	-13.1609
1977-08-16	62	32.5				2						1	1			1								0	0	13.1609	0	0	0	0	0	6.58044	6.58044	0	0	6.58044	0	0	0	0	0	0		0	0	13.1609	0	0	0
1977-08-25	62	32.5			1	2						2	1			1		1						0	6.58044	13.1609	0	0	0	0	0	13.1609	6.58044	0	0	6.58044	0	6.58044	0	0	0	0		0	6.58044	0	0	0	0
1977-08-30	62	32.5			1	2				1		5	2			2		2						0	6.58044	13.1609	0	0	0	6.58044	0	32.9022	13.1609	0	0	13.1609	0	13.1609	0	0	0	0		0	0	0	0	0	0
1977-09-06	62	32.5		1	1	2			1	1		5	2			2		2						6.58044	6.58044	13.1609	0	0	6.58044	6.58044	0	32.9022	13.1609	0	0	13.1609	0	13.1609	0	0	0	0		6.58044	0	0	0	0	6.58044
1977-09-13	62	32.5		1	1	2			1	1		5	3			2		2						6.58044	6.58044	13.1609	0	0	6.58044	6.58044	0	32.9022	19.7413	0	0	13.1609	0	13.1609	0	0	0	0		0	0	0	0	0	0
1977-09-20	62	32.5		1	1	2			1	1		5	3			2		2	20					6.58044	6.58044	13.1609	0	0	6.58044	6.58044	0	32.9022	19.7413	0	0	13.1609	0	13.1609	131.609	0	0	0		0	0	0	0	0	0
1977-09-27	62	32.5		1	1	2			1	1		5	3			2	10	10	20					6.58044	6.58044	13.1609	0	0	6.58044	6.58044	0	32.9022	19.7413	0	0	13.1609	65.8044	65.8044	131.609	0	0	0		0	0	0	0	0	0
1977-10-04	62	32.5		1	1	2			1	1		5	3			2	10	40	25					6.58044	6.58044	13.1609	0	0	6.58044	6.58044	0	32.9022	19.7413	0	0	13.1609	65.8044	263.217	164.511	0	0	0		0	0	0	0	0	0
1977-10-12	62	32.5		1	1	2			1	1		5	3			2	5	40	30					6.58044	6.58044	13.1609	0	0	6.58044	6.58044	0	32.9022	19.7413	0	0	13.1609	32.9022	263.217	197.413	0	0	0		0	0	0	0	0	0
1977-10-19	62	32.5		1	1	2			1	1		5	3			2	4	40	40	1				6.58044	6.58044	13.1609	0	0	6.58044	6.58044	0	32.9022	19.7413	0	0	13.1609	26.3218	263.217	263.217	6.58044	0	0		0	0	0	0	0	0
																								0	0	0	0	0	0	0	0	0	0	0	0	0	0	0	0	0	0	0		-6.58044	-6.58044	-13.1609	0	0	-6.58044
1977-08-16	63	27.5									5					2								0	0	0	0	0	0	0	23.5572	0	0	0	0	9.42287	0	0	0	0	0	0		0	0	0	0	0	0
1977-08-25	63	27.5							1		5	5	1			2								0	0	0	0	0	4.71144	0	23.5572	23.5572	4.71144	0	0	9.42287	0	0	0	0	0	0		0	0	0	0	0	4.71144
1977-08-30	63	27.5							1		5	5	2			3		1						0	0	0	0	0	4.71144	0	23.5572	23.5572	9.42287	0	0	14.1343	0	4.71144	0	0	0	0		0	0	0	0	0	0
1977-09-06	63	27.5							1		5	5	2			5								0	0	0	0	0	4.71144	0	23.5572	23.5572	9.42287	0	0	23.5572	0	0	0	0	0	0		0	0	0	0	0	0
1977-09-13	63	27.5			1				2		5	5	2			5								0	4.71144	0	0	0	9.42287	0	23.5572	23.5572	9.42287	0	0	23.5572	0	0	0	0	0	0		0	4.71144	0	0	0	4.71144
1977-09-20	63	27.5			1				2		5	5	2			5		2	5					0	4.71144	0	0	0	9.42287	0	23.5572	23.5572	9.42287	0	0	23.5572	0	9.42287	23.5572	0	0	0		0	0	0	0	0	0
1977-09-27	63	27.5			1				2		5	5	2		3	5		8	20					0	4.71144	0	0	0	9.42287	0	23.5572	23.5572	9.42287	0	14.1343	23.5572	0	37.6915	94.2288	0	0	0		0	0	0	0	0	0
1977-10-04	63	27.5			1				2		5	5	2		3	5	10	10	40					0	4.71144	0	0	0	9.42287	0	23.5572	23.5572	9.42287	0	14.1343	23.5572	47.1144	47.1144	188.458	0	0	0		0	0	0	0	0	0
1977-10-12	63	27.5			1				2		5	5	2		3	5	5	10	60					0	4.71144	0	0	0	9.42287	0	23.5572	23.5572	9.42287	0	14.1343	23.5572	23.5572	47.1144	282.686	0	0	0		0	0	0	0	0	0
																								0	0	0	0	0	0	0	0	0	0	0	0	0	0	0	0	0	0	0		0	-4.71144	0	0	0	-9.42287
1977-08-16	64	32.5				3					1					2								0	0	19.7413	0	0	0	0	6.58044	0	0	0	0	13.1609	0	0	0	0	0	0		0	0	19.7413	0	0	0
1977-08-25	64	32.5		1	1	3			1		1	2	1			5								6.58044	6.58044	19.7413	0	0	6.58044	0	6.58044	13.1609	6.58044	0	0	32.9022	0	0	0	0	0	0		6.58044	6.58044	0	0	0	6.58044
1977-08-30	64	32.5		1	1	3			1		1	3	1			5								6.58044	6.58044	19.7413	0	0	6.58044	0	6.58044	19.7413	6.58044	0	0	32.9022	0	0	0	0	0	0		0	0	0	0	0	0
1977-09-06	64	32.5		1	1	3			1	1	1	5	1			5	5							6.58044	6.58044	19.7413	0	0	6.58044	6.58044	6.58044	32.9022	6.58044	0	0	32.9022	32.9022	0	0	0	0	0		0	0	0	0	0	0
1977-09-13	64	32.5		1	1	5			2	1	1	5	2			5	8							6.58044	6.58044	32.9022	0	0	13.1609	6.58044	6.58044	32.9022	13.1609	0	0	32.9022	52.6435	0	0	0	0	0		0	0	13.1609	0	0	6.58044
1977-09-20	64	32.5		1	1	5			2	1	1	5	3			5	10		2	1				6.58044	6.58044	32.9022	0	0	13.1609	6.58044	6.58044	32.9022	19.7413	0	0	32.9022	65.8044	0	13.1609	6.58044	0	0		0	0	0	0	0	0
																								0	0	0	0	0	0	0	0	0	0	0	0	0	0	0	0	0	0	0		-6.58044	-6.58044	-32.9022	0	0	-13.1609
1977-08-16	65	29				3							1			2								0	0	15.7183	0	0	0	0	0	0	5.23943	0	0	10.4789	0	0	0	0	0	0		0	0	15.7183	0	0	0
1977-08-25	65	29				3				1		3	1			5		1						0	0	15.7183	0	0	0	5.23943	0	15.7183	5.23943	0	0	26.1972	0	5.23943	0	0	0	0		0	0	0	0	0	0
1977-08-30	65	29		1	1	3			1	1		5	2			5		1						5.23943	5.23943	15.7183	0	0	5.23943	5.23943	0	26.1972	10.4789	0	0	26.1972	0	5.23943	0	0	0	0		5.23943	5.23943	0	0	0	5.23943
1977-09-06	65	29		1	1	3			1	1		5	2			5		2						5.23943	5.23943	15.7183	0	0	5.23943	5.23943	0	26.1972	10.4789	0	0	26.1972	0	10.4789	0	0	0	0		0	0	0	0	0	0
1977-09-13	65	29		1	1	3			2	1		5	2			5		3						5.23943	5.23943	15.7183	0	0	10.4789	5.23943	0	26.1972	10.4789	0	0	26.1972	0	15.7183	0	0	0	0		0	0	0	0	0	5.23943
1977-09-20	65	29		1	1	3			2	1		5	2			5		5						5.23943	5.23943	15.7183	0	0	10.4789	5.23943	0	26.1972	10.4789	0	0	26.1972	0	26.1972	0	0	0	0		0	0	0	0	0	0
1977-09-27	65	29		1	1	3			2	1		15	2			5		5	2					5.23943	5.23943	15.7183	0	0	10.4789	5.23943	0	78.5914	10.4789	0	0	26.1972	0	26.1972	10.4789	0	0	0		0	0	0	0	0	0
1977-10-04	65	29		1	1	3			2	1		15	3			5	10	5	10					5.23943	5.23943	15.7183	0	0	10.4789	5.23943	0	78.5914	15.7183	0	0	26.1972	52.3943	26.1972	52.3943	0	0	0		0	0	0	0	0	0
1977-10-12	65	29		1	1	3			2	1		15	3			5	20	20	10					5.23943	5.23943	15.7183	0	0	10.4789	5.23943	0	78.5914	15.7183	0	0	26.1972	104.789	104.789	52.3943	0	0	0		0	0	0	0	0	0
1977-10-19	65	29		1	1	3			2	1		15	3			5	3	30	30					5.23943	5.23943	15.7183	0	0	10.4789	5.23943	0	78.5914	15.7183	0	0	26.1972	15.7183	157.183	157.183	0	0	0		0	0	0	0	0	0
1977-10-24	65	29		1	1	3			2	1		15	3			5	4	35	30					5.23943	5.23943	15.7183	0	0	10.4789	5.23943	0	78.5914	15.7183	0	0	26.1972	20.9577	183.38	157.183	0	0	0		0	0	0	0	0	0
																								0	0	0	0	0	0	0	0	0	0	0	0	0	0	0	0	0	0	0		-5.23943	-5.23943	-15.7183	0	0	-10.4789
1977-08-16	66	36				2										2								0	0	16.1482	0	0	0	0	0	0	0	0	0	16.1482	0	0	0	0	0	0		0	0	16.1482	0	0	0
1977-08-25	66	36				2			1	1		1	1			2								0	0	16.1482	0	0	8.07408	8.07408	0	8.07408	8.07408	0	0	16.1482	0	0	0	0	0	0		0	0	0	0	0	8.07408
1977-08-30	66	36			1	2			1	1		2	2			2								0	8.07408	16.1482	0	0	8.07408	8.07408	0	16.1482	16.1482	0	0	16.1482	0	0	0	0	0	0		0	8.07408	0	0	0	0
1977-09-06	66	36		1	1	2			1	1		2	2			2			10					8.07408	8.07408	16.1482	0	0	8.07408	8.07408	0	16.1482	16.1482	0	0	16.1482	0	0	80.7408	0	0	0		8.07408	0	0	0	0	0
1977-09-13	66	36		1	1	2			2	1		2	2			2		2	10					8.07408	8.07408	16.1482	0	0	16.1482	8.07408	0	16.1482	16.1482	0	0	16.1482	0	16.1482	80.7408	0	0	0		0	0	0	0	0	8.07408
1977-09-20	66	36		1	1	2			2	1		2	2			2		5	10					8.07408	8.07408	16.1482	0	0	16.1482	8.07408	0	16.1482	16.1482	0	0	16.1482	0	40.3704	80.7408	0	0	0		0	0	0	0	0	0
1977-09-27	66	36		1	1	2			2	1		2	3			2		8	10					8.07408	8.07408	16.1482	0	0	16.1482	8.07408	0	16.1482	24.2222	0	0	16.1482	0	64.5926	80.7408	0	0	0		0	0	0	0	0	0
1977-10-04	66	36		1	1	2			2	1		2	3			2	25	10	20					8.07408	8.07408	16.1482	0	0	16.1482	8.07408	0	16.1482	24.2222	0	0	16.1482	201.852	80.7408	161.482	0	0	0		0	0	0	0	0	0
1977-10-12	66	36		1	1	2			2	1		2	3			2	10	20	30					8.07408	8.07408	16.1482	0	0	16.1482	8.07408	0	16.1482	24.2222	0	0	16.1482	80.7408	161.482	242.222	0	0	0		0	0	0	0	0	0
1977-10-19	66	36		1	1	2			2	1		2	3			2	15	30	30					8.07408	8.07408	16.1482	0	0	16.1482	8.07408	0	16.1482	24.2222	0	0	16.1482	121.111	242.222	242.222	0	0	0		0	0	0	0	0	0
1977-10-24	66	36		1	1	2			2	1		2	3			5	7	35	35					8.07408	8.07408	16.1482	0	0	16.1482	8.07408	0	16.1482	24.2222	0	0	40.3704	56.5186	282.593	282.593	0	0	0		0	0	0	0	0	0
1977-11-01	66	36		1	1	2			2	1		5	3			5	5	35	40	1				8.07408	8.07408	16.1482	0	0	16.1482	8.07408	0	40.3704	24.2222	0	0	40.3704	40.3704	282.593	322.963	8.07408	0	0		0	0	0	0	0	0
																								0	0	0	0	0	0	0	0	0	0	0	0	0	0	0	0	0	0	0		-8.07408	-8.07408	-16.1482	0	0	-16.1482
1977-08-25	67	32				3						1												0	0	19.1386	0	0	0	0	0	6.37952	0	0	0	0	0	0	0	0	0	0		0	0	19.1386	0	0	0
1977-08-30	67	32			1	3						2												0	6.37952	19.1386	0	0	0	0	0	12.759	0	0	0	0	0	0	0	0	0	0		0	6.37952	0	0	0	0
1977-09-06	67	32			1	3				1		3	1			3								0	6.37952	19.1386	0	0	0	6.37952	0	19.1386	6.37952	0	0	19.1386	0	0	0	0	0	0		0	0	0	0	0	0
1977-09-13	67	32			1	3			2	1		4	2			3								0	6.37952	19.1386	0	0	12.759	6.37952	0	25.5181	12.759	0	0	19.1386	0	0	0	0	0	0		0	0	0	0	0	12.759
1977-09-20	67	32		1	1	3			2	1		5	3			3		3	2					6.37952	6.37952	19.1386	0	0	12.759	6.37952	0	31.8976	19.1386	0	0	19.1386	0	19.1386	12.759	0	0	0		6.37952	0	0	0	0	0
1977-09-27	67	32		1	1	3			2	1		10	4			3		5	5					6.37952	6.37952	19.1386	0	0	12.759	6.37952	0	63.7952	25.5181	0	0	19.1386	0	31.8976	31.8976	0	0	0		0	0	0	0	0	0
1977-10-04	67	32		1	1	3			2	1		10	6			3	10	5	17					6.37952	6.37952	19.1386	0	0	12.759	6.37952	0	63.7952	38.2771	0	0	19.1386	63.7952	31.8976	108.452	0	0	0		0	0	0	0	0	0
1977-10-12	67	32		1	1	3			2	1		10	6			3	15	20	20					6.37952	6.37952	19.1386	0	0	12.759	6.37952	0	63.7952	38.2771	0	0	19.1386	95.6928	127.59	127.59	0	0	0		0	0	0	0	0	0
1977-10-19	67	32		1	1	3			2	1		10	6			3	20	20	20					6.37952	6.37952	19.1386	0	0	12.759	6.37952	0	63.7952	38.2771	0	0	19.1386	127.59	127.59	127.59	0	0	0		0	0	0	0	0	0
1977-10-24	67	32		1	1	3			2	1		10	6			3	10	30	25					6.37952	6.37952	19.1386	0	0	12.759	6.37952	0	63.7952	38.2771	0	0	19.1386	63.7952	191.386	159.488	0	0	0		0	0	0	0	0	0
1977-11-01	67	32		1	1	3			2	1		10	6			3	3	40	30					6.37952	6.37952	19.1386	0	0	12.759	6.37952	0	63.7952	38.2771	0	0	19.1386	19.1386	255.181	191.386	0	0	0		0	0	0	0	0	0
																								0	0	0	0	0	0	0	0	0	0	0	0	0	0	0	0	0	0	0		-6.37952	-6.37952	-19.1386	0	0	-12.759
1977-08-30	68	34				1						2												0	0	7.20188	0	0	0	0	0	14.4038	0	0	0	0	0	0	0	0	0	0		0	0	7.20188	0	0	0
1977-09-06	68	34		1	1	1						3	1											7.20188	7.20188	7.20188	0	0	0	0	0	21.6056	7.20188	0	0	0	0	0	0	0	0	0		7.20188	7.20188	0	0	0	0
1977-09-13	68	34		1	1	1						4	2											7.20188	7.20188	7.20188	0	0	0	0	0	28.8075	14.4038	0	0	0	0	0	0	0	0	0		0	0	0	0	0	0
1977-09-20	68	34		1	1	1						5	2			10								7.20188	7.20188	7.20188	0	0	0	0	0	36.0094	14.4038	0	0	72.0188	0	0	0	0	0	0		0	0	0	0	0	0
1977-09-27	68	34		1	1	1			1			5	3			10		3						7.20188	7.20188	7.20188	0	0	7.20188	0	0	36.0094	21.6056	0	0	72.0188	0	21.6056	0	0	0	0		0	0	0	0	0	7.20188
1977-10-04	68	34		1	1	1			1			5	3			10		6						7.20188	7.20188	7.20188	0	0	7.20188	0	0	36.0094	21.6056	0	0	72.0188	0	43.2113	0	0	0	0		0	0	0	0	0	0
1977-10-12	68	34		1	1	1			1			5	3			10	10	8	20					7.20188	7.20188	7.20188	0	0	7.20188	0	0	36.0094	21.6056	0	0	72.0188	72.0188	57.615	144.038	0	0	0		0	0	0	0	0	0
1977-10-19	68	34		1	1	1			1			5	3			10	10	10	25					7.20188	7.20188	7.20188	0	0	7.20188	0	0	36.0094	21.6056	0	0	72.0188	72.0188	72.0188	180.047	0	0	0		0	0	0	0	0	0
1977-10-24	68	34		1	1	1			1			5	3			10	20	10	30					7.20188	7.20188	7.20188	0	0	7.20188	0	0	36.0094	21.6056	0	0	72.0188	144.038	72.0188	216.056	0	0	0		0	0	0	0	0	0
1977-11-01	68	34		1	1	1			1			5	3			10	20	10	35					7.20188	7.20188	7.20188	0	0	7.20188	0	0	36.0094	21.6056	0	0	72.0188	144.038	72.0188	252.066	0	0	0		0	0	0	0	0	0
1977-11-08	68	34		1	1	1			1			5	3			10	10	25	35					7.20188	7.20188	7.20188	0	0	7.20188	0	0	36.0094	21.6056	0	0	72.0188	72.0188	180.047	252.066	0	0	0		0	0	0	0	0	0
1977-11-15	68	34		1	1	1			1			5	3			10	5	30	40					7.20188	7.20188	7.20188	0	0	7.20188	0	0	36.0094	21.6056	0	0	72.0188	36.0094	216.056	288.075	0	0	0		0	0	0	0	0	0
1977-11-24	68	34		1	1	1			1			5	3			10	3	25	50					7.20188	7.20188	7.20188	0	0	7.20188	0	0	36.0094	21.6056	0	0	72.0188	21.6056	180.047	360.094	0	0	0		0	0	0	0	0	0
																								0	0	0	0	0	0	0	0	0	0	0	0	0	0	0	0	0	0	0		-7.20188	-7.20188	-7.20188	0	0	-7.20188
1977-09-06	69	35.5			1	2				1			1			2		2						0	7.85136	15.7027	0	0	0	7.85136	0	0	7.85136	0	0	15.7027	0	15.7027	0	0	0	0		0	7.85136	15.7027	0	0	0
1977-09-13	69	35.5			1	2			1	1			1			2		5						0	7.85136	15.7027	0	0	7.85136	7.85136	0	0	7.85136	0	0	15.7027	0	39.2568	0	0	0	0		0	0	0	0	0	7.85136
1977-09-20	69	35.5		1	1	2			1	1			2			2		5						7.85136	7.85136	15.7027	0	0	7.85136	7.85136	0	0	15.7027	0	0	15.7027	0	39.2568	0	0	0	0		7.85136	0	0	0	0	0
1977-09-27	69	35.5		1	1	2			1	1			2		3	2		8						7.85136	7.85136	15.7027	0	0	7.85136	7.85136	0	0	15.7027	0	23.5541	15.7027	0	62.8109	0	0	0	0		0	0	0	0	0	0
1977-10-04	69	35.5		1	1	2	1		1	1			3		3	2		10	2					7.85136	7.85136	15.7027	7.85136	0	7.85136	7.85136	0	0	23.5541	0	23.5541	15.7027	0	78.5136	15.7027	0	0	0		0	0	0	7.85136	0	0
1977-10-12	69	35.5		1	1	2	1		1	1			3		3	2	40	30	5					7.85136	7.85136	15.7027	7.85136	0	7.85136	7.85136	0	0	23.5541	0	23.5541	15.7027	314.054	235.541	39.2568	0	0	0		0	0	0	0	0	0
1977-10-19	69	35.5		1	1	2	1		1	1			3		3	2	20	40	15					7.85136	7.85136	15.7027	7.85136	0	7.85136	7.85136	0	0	23.5541	0	23.5541	15.7027	157.027	314.054	117.77	0	0	0		0	0	0	0	0	0
1977-10-24	69	35.5		1	1	2	1		1	1			3		3	2	10	25	40					7.85136	7.85136	15.7027	7.85136	0	7.85136	7.85136	0	0	23.5541	0	23.5541	15.7027	78.5136	196.284	314.054	0	0	0		0	0	0	0	0	0
1977-11-01	69	35.5		1	1	2	1		1	1			3		3	2	5	20	60					7.85136	7.85136	15.7027	7.85136	0	7.85136	7.85136	0	0	23.5541	0	23.5541	15.7027	39.2568	157.027	471.081	0	0	0		0	0	0	0	0	0
																								0	0	0	0	0	0	0	0	0	0	0	0	0	0	0	0	0	0	0		-7.85136	-7.85136	-15.7027	-7.85136	0	-7.85136
1977-09-06	70	32				5																		0	0	31.8976	0	0	0	0	0	0	0	0	0	0	0	0	0	0	0	0		0	0	31.8976	0	0	0
1977-09-13	70	32			1	5						1	2					1						0	6.37952	31.8976	0	0	0	0	0	6.37952	12.759	0	0	0	0	6.37952	0	0	0	0		0	6.37952	0	0	0	0
1977-09-20	70	32			1	5						2	3					2						0	6.37952	31.8976	0	0	0	0	0	12.759	19.1386	0	0	0	0	12.759	0	0	0	0		0	0	0	0	0	0
1977-09-27	70	32			1	5						3	5					3						0	6.37952	31.8976	0	0	0	0	0	19.1386	31.8976	0	0	0	0	19.1386	0	0	0	0		0	0	0	0	0	0
1977-10-04	70	32			1	5	2					4	5					5	5					0	6.37952	31.8976	12.759	0	0	0	0	25.5181	31.8976	0	0	0	0	31.8976	31.8976	0	0	0		0	0	0	12.759	0	0
1977-10-12	70	32			1	5	2					10	5				20	10	5					0	6.37952	31.8976	12.759	0	0	0	0	63.7952	31.8976	0	0	0	127.59	63.7952	31.8976	0	0	0		0	0	0	0	0	0
1977-10-19	70	32			1	5	2					10	5				30	15	10					0	6.37952	31.8976	12.759	0	0	0	0	63.7952	31.8976	0	0	0	191.386	95.6928	63.7952	0	0	0		0	0	0	0	0	0
1977-10-24	70	32			1	5	2					10	5				15	30	20					0	6.37952	31.8976	12.759	0	0	0	0	63.7952	31.8976	0	0	0	95.6928	191.386	127.59	0	0	0		0	0	0	0	0	0
1977-11-01	70	32			1	5	2					10	5				10	25	30					0	6.37952	31.8976	12.759	0	0	0	0	63.7952	31.8976	0	0	0	63.7952	159.488	191.386	0	0	0		0	0	0	0	0	0
1977-11-08	70	32			1	5	2					10	5				5	15	50	1				0	6.37952	31.8976	12.759	0	0	0	0	63.7952	31.8976	0	0	0	31.8976	95.6928	318.976	6.37952	0	0		0	0	0	0	0	0
																								0	0	0	0	0	0	0	0	0	0	0	0	0	0	0	0	0	0	0		0	-6.37952	-31.8976	-12.759	0	0
1977-09-06	71	33		1		3										5								6.78447	0	20.3534	0	0	0	0	0	0	0	0	0	33.9224	0	0	0	0	0	0		6.78447	0	20.3534	0	0	0
1977-09-13	71	33		1		3						1	2			5		2						6.78447	0	20.3534	0	0	0	0	0	6.78447	13.5689	0	0	33.9224	0	13.5689	0	0	0	0		0	0	0	0	0	0
1977-09-20	71	33		1	1	3						1	2		3	5		3						6.78447	6.78447	20.3534	0	0	0	0	0	6.78447	13.5689	0	20.3534	33.9224	0	20.3534	0	0	0	0		0	6.78447	0	0	0	0
1977-09-27	71	33		1	1	3						3	2		3	5		10	5					6.78447	6.78447	20.3534	0	0	0	0	0	20.3534	13.5689	0	20.3534	33.9224	0	67.8447	33.9224	0	0	0		0	0	0	0	0	0
1977-10-04	71	33		1	1	3						5	5		3	5	2	15	5					6.78447	6.78447	20.3534	0	0	0	0	0	33.9224	33.9224	0	20.3534	33.9224	13.5689	101.767	33.9224	0	0	0		0	0	0	0	0	0
1977-10-12	71	33		1	1	3						5	5		3	5	3	15	15					6.78447	6.78447	20.3534	0	0	0	0	0	33.9224	33.9224	0	20.3534	33.9224	20.3534	101.767	101.767	0	0	0		0	0	0	0	0	0
1977-10-19	71	33		1	1	3						5	5		3	5	10	20	25					6.78447	6.78447	20.3534	0	0	0	0	0	33.9224	33.9224	0	20.3534	33.9224	67.8447	135.689	169.612	0	0	0		0	0	0	0	0	0
1977-10-24	71	33		1	1	3						5	5		3	5	20	25	30					6.78447	6.78447	20.3534	0	0	0	0	0	33.9224	33.9224	0	20.3534	33.9224	135.689	169.612	203.534	0	0	0		0	0	0	0	0	0
																								0	0	0	0	0	0	0	0	0	0	0	0	0	0	0	0	0	0	0		-6.78447	-6.78447	-20.3534	0	0	0
1977-09-06	72	31.5		1		5							1			5								6.18172	0	30.9086	0	0	0	0	0	0	6.18172	0	0	30.9086	0	0	0	0	0	0		6.18172	0	30.9086	0	0	0
1977-09-13	72	31.5		1	1	5							2			5								6.18172	6.18172	30.9086	0	0	0	0	0	0	12.3634	0	0	30.9086	0	0	0	0	0	0		0	6.18172	0	0	0	0
1977-09-20	72	31.5		1	1	5						5	3			5		2						6.18172	6.18172	30.9086	0	0	0	0	0	30.9086	18.5452	0	0	30.9086	0	12.3634	0	0	0	0		0	0	0	0	0	0
1977-09-27	72	31.5		1	1	5						5	3			5		3	25	1				6.18172	6.18172	30.9086	0	0	0	0	0	30.9086	18.5452	0	0	30.9086	0	18.5452	154.543	6.18172	0	0		0	0	0	0	0	0
																								0	0	0	0	0	0	0	0	0	0	0	0	0	0	0	0	0	0	0		-6.18172	-6.18172	-30.9086	0	0	0
1977-09-06	73	28.5				8				1						5								0	0	40.4825	0	0	0	5.06032	0	0	0	0	0	25.3016	0	0	0	0	0	0		0	0	40.4825	0	0	0
1977-09-13	73	28.5			1	8				1		2	2			5		2						0	5.06032	40.4825	0	0	0	5.06032	0	10.1206	10.1206	0	0	25.3016	0	10.1206	0	0	0	0		0	5.06032	0	0	0	0
1977-09-20	73	28.5			1	8				1		3	3			5		3						0	5.06032	40.4825	0	0	0	5.06032	0	15.181	15.181	0	0	25.3016	0	15.181	0	0	0	0		0	0	0	0	0	0
1977-09-27	73	28.5			1	8				1		10	3			5		4	20					0	5.06032	40.4825	0	0	0	5.06032	0	50.6032	15.181	0	0	25.3016	0	20.2413	101.206	0	0	0		0	0	0	0	0	0
1977-10-04	73	28.5			1	8				1		10	3			5	20	5	30					0	5.06032	40.4825	0	0	0	5.06032	0	50.6032	15.181	0	0	25.3016	101.206	25.3016	151.81	0	0	0		0	0	0	0	0	0
1977-10-12	73	28.5			1	8				1		10	3			5	10	10	40					0	5.06032	40.4825	0	0	0	5.06032	0	50.6032	15.181	0	0	25.3016	50.6032	50.6032	202.413	0	0	0		0	0	0	0	0	0
1977-10-19	73	28.5			1	8				1		10	3			5	10	5	50					0	5.06032	40.4825	0	0	0	5.06032	0	50.6032	15.181	0	0	25.3016	50.6032	25.3016	253.016	0	0	0		0	0	0	0	0	0
1977-10-24	73	28.5			1	8				1		10	3			5	1	1	70					0	5.06032	40.4825	0	0	0	5.06032	0	50.6032	15.181	0	0	25.3016	5.06032	5.06032	354.222	0	0	0		0	0	0	0	0	0
																								0	0	0	0	0	0	0	0	0	0	0	0	0	0	0	0	0	0	0		0	-5.06032	-40.4825	0	0	0
1977-09-06	74	32				5																		0	0	31.8976	0	0	0	0	0	0	0	0	0	0	0	0	0	0	0	0		0	0	31.8976	0	0	0
1977-09-13	74	32			1	5						3	1		1									0	6.37952	31.8976	0	0	0	0	0	19.1386	6.37952	0	6.37952	0	0	0	0	0	0	0		0	6.37952	0	0	0	0
1977-09-20	74	32			1	5						5	2		1			1	3					0	6.37952	31.8976	0	0	0	0	0	31.8976	12.759	0	6.37952	0	0	6.37952	19.1386	0	0	0		0	0	0	0	0	0
1977-09-27	74	32			1	5						8	3		1			5	5					0	6.37952	31.8976	0	0	0	0	0	51.0362	19.1386	0	6.37952	0	0	31.8976	31.8976	0	0	0		0	0	0	0	0	0
1977-10-04	74	32			1	5						10	4		1			5	5					0	6.37952	31.8976	0	0	0	0	0	63.7952	25.5181	0	6.37952	0	0	31.8976	31.8976	0	0	0		0	0	0	0	0	0
1977-10-12	74	32			1	5	1					10	5		1			5	8					0	6.37952	31.8976	6.37952	0	0	0	0	63.7952	31.8976	0	6.37952	0	0	31.8976	51.0362	0	0	0		0	0	0	6.37952	0	0
1977-10-19	74	32			1	5	1					10	5		1			5	10					0	6.37952	31.8976	6.37952	0	0	0	0	63.7952	31.8976	0	6.37952	0	0	31.8976	63.7952	0	0	0		0	0	0	0	0	0
1977-10-24	74	32			1	5	1					10	5		1			15	15					0	6.37952	31.8976	6.37952	0	0	0	0	63.7952	31.8976	0	6.37952	0	0	95.6928	95.6928	0	0	0		0	0	0	0	0	0
1977-11-01	74	32			1	5	1					10	5		1			15	20					0	6.37952	31.8976	6.37952	0	0	0	0	63.7952	31.8976	0	6.37952	0	0	95.6928	127.59	0	0	0		0	0	0	0	0	0
1977-11-08	74	32			1	5	1					10	5		1		20	25	25					0	6.37952	31.8976	6.37952	0	0	0	0	63.7952	31.8976	0	6.37952	0	127.59	159.488	159.488	0	0	0		0	0	0	0	0	0
1977-11-15	74	32			1	5	1					10	5		1		10	15	45					0	6.37952	31.8976	6.37952	0	0	0	0	63.7952	31.8976	0	6.37952	0	63.7952	95.6928	287.078	0	0	0		0	0	0	0	0	0
1977-11-24	74	32			1	5	1					10	5		1		2	10	65					0	6.37952	31.8976	6.37952	0	0	0	0	63.7952	31.8976	0	6.37952	0	12.759	63.7952	414.669	0	0	0		0	0	0	0	0	0
																								0	0	0	0	0	0	0	0	0	0	0	0	0	0	0	0	0	0	0		0	-6.37952	-31.8976	-6.37952	0	0
1977-09-13	75	30		1		3										3		1						5.607	0	16.821	0	0	0	0	0	0	0	0	0	16.821	0	5.607	0	0	0	0		5.607	0	16.821	0	0	0
1977-09-20	75	30		1		3						1	1			5		1						5.607	0	16.821	0	0	0	0	0	5.607	5.607	0	0	28.035	0	5.607	0	0	0	0		0	0	0	0	0	0
1977-09-27	75	30		1		3						1	2			5		1						5.607	0	16.821	0	0	0	0	0	5.607	11.214	0	0	28.035	0	5.607	0	0	0	0		0	0	0	0	0	0
1977-10-04	75	30		1	1	3						2	4			5		2						5.607	5.607	16.821	0	0	0	0	0	11.214	22.428	0	0	28.035	0	11.214	0	0	0	0		0	5.607	0	0	0	0
1977-10-12	75	30		1	1	3						2	4			5		2						5.607	5.607	16.821	0	0	0	0	0	11.214	22.428	0	0	28.035	0	11.214	0	0	0	0		0	0	0	0	0	0
1977-10-19	75	30		1	1	3						4	4			5		2						5.607	5.607	16.821	0	0	0	0	0	22.428	22.428	0	0	28.035	0	11.214	0	0	0	0		0	0	0	0	0	0
1977-10-24	75	30		1	1	3						5	4			5		3	1					5.607	5.607	16.821	0	0	0	0	0	28.035	22.428	0	0	28.035	0	16.821	5.607	0	0	0		0	0	0	0	0	0
1977-11-01	75	30		1	1	3						5	4			5		5	3					5.607	5.607	16.821	0	0	0	0	0	28.035	22.428	0	0	28.035	0	28.035	16.821	0	0	0		0	0	0	0	0	0
1977-11-08	75	30		1	1	3						5	4			5	5	40	5					5.607	5.607	16.821	0	0	0	0	0	28.035	22.428	0	0	28.035	28.035	224.28	28.035	0	0	0		0	0	0	0	0	0
1977-11-15	75	30		1	1	3						5	4			5	20	20	35					5.607	5.607	16.821	0	0	0	0	0	28.035	22.428	0	0	28.035	112.14	112.14	196.245	0	0	0		0	0	0	0	0	0
1977-11-24	75	30		1	1	3						5	4			5	6	15	60					5.607	5.607	16.821	0	0	0	0	0	28.035	22.428	0	0	28.035	33.642	84.105	336.42	0	0	0		0	0	0	0	0	0
																								0	0	0	0	0	0	0	0	0	0	0	0	0	0	0	0	0	0	0		-5.607	-5.607	-16.821	0	0	0
1977-09-13	76	29		1		3			1				1			5								5.23943	0	15.7183	0	0	5.23943	0	0	0	5.23943	0	0	26.1972	0	0	0	0	0	0		5.23943	0	15.7183	0	0	5.23943
1977-09-20	76	29		1		3			1				2			5								5.23943	0	15.7183	0	0	5.23943	0	0	0	10.4789	0	0	26.1972	0	0	0	0	0	0		0	0	0	0	0	0
1977-09-27	76	29		1	1	3			1				2			5				1				5.23943	5.23943	15.7183	0	0	5.23943	0	0	0	10.4789	0	0	26.1972	0	0	0	5.23943	0	0		0	5.23943	0	0	0	0
																								0	0	0	0	0	0	0	0	0	0	0	0	0	0	0	0	0	0	0		-5.23943	-5.23943	-15.7183	0	0	-5.23943
1977-09-13	77	30				5										8		1						0	0	28.035	0	0	0	0	0	0	0	0	0	44.856	0	5.607	0	0	0	0		0	0	28.035	0	0	0
1977-09-20	77	30				5						3	2			10		1						0	0	28.035	0	0	0	0	0	16.821	11.214	0	0	56.07	0	5.607	0	0	0	0		0	0	0	0	0	0
1977-09-27	77	30			1	10						6	5			10		1						0	5.607	56.07	0	0	0	0	0	33.642	28.035	0	0	56.07	0	5.607	0	0	0	0		0	5.607	28.035	0	0	0
1977-10-04	77	30			1	10						10	8			10		1						0	5.607	56.07	0	0	0	0	0	56.07	44.856	0	0	56.07	0	5.607	0	0	0	0		0	0	0	0	0	0
1977-10-12	77	30			1	10						10	8			10	5	2						0	5.607	56.07	0	0	0	0	0	56.07	44.856	0	0	56.07	28.035	11.214	0	0	0	0		0	0	0	0	0	0
1977-10-19	77	30			1	10						10	8			10	5	5						0	5.607	56.07	0	0	0	0	0	56.07	44.856	0	0	56.07	28.035	28.035	0	0	0	0		0	0	0	0	0	0
1977-10-24	77	30			1	10						10	8			10	10	15	5					0	5.607	56.07	0	0	0	0	0	56.07	44.856	0	0	56.07	56.07	84.105	28.035	0	0	0		0	0	0	0	0	0
1977-11-01	77	30			1	10						10	8			10	15	15	25					0	5.607	56.07	0	0	0	0	0	56.07	44.856	0	0	56.07	84.105	84.105	140.175	0	0	0		0	0	0	0	0	0
1977-11-08	77	30			1	10						10	8			10	15	15	25					0	5.607	56.07	0	0	0	0	0	56.07	44.856	0	0	56.07	84.105	84.105	140.175	0	0	0		0	0	0	0	0	0
1977-11-15	77	30			1	10						10	8			10	5	15	35					0	5.607	56.07	0	0	0	0	0	56.07	44.856	0	0	56.07	28.035	84.105	196.245	0	0	0		0	0	0	0	0	0
1977-11-24	77	30			1	10						10	8			10	1	10	50					0	5.607	56.07	0	0	0	0	0	56.07	44.856	0	0	56.07	5.607	56.07	280.35	0	0	0		0	0	0	0	0	0
																								0	0	0	0	0	0	0	0	0	0	0	0	0	0	0	0	0	0	0		0	-5.607	-56.07	0	0	0
Date	Nr	Length		Damage % of potential surface																				Damage in cm2 surface																				Damage (= decrease in cm2 surface per leaf per cause)
				03	04	05	06	07	08	09	10	11	12	13	14	15	16	17	18	19	20	21		03	04	05	06	07	08	09	10	11	12	13	14	15	16	17	18	19	20	21		03	04	05	06	07	08
Plot J Nuphar lutea Oude Waal 1977																								Plot J Nuphar lutea Oude Waal 1977																				Plot J Nuphar lutea Oude Waal 1977
1977-05-18	1	28							1															0	0	0	0	0	4.88432	0	0	0	0	0	0	0	0	0	0	0	0	0		0	0	0	0	0	4.88432
1977-05-23	1	28							1				1	1										0	0	0	0	0	4.88432	0	0	0	4.88432	4.88432	0	0	0	0	0	0	0	0		0	0	0	0	0	0
1977-05-26	1	28							1				1	1	1			1						0	0	0	0	0	4.88432	0	0	0	4.88432	4.88432	4.88432	0	0	4.88432	0	0	0	0		0	0	0	0	0	0
1977-06-01	1	28							1				3	1	1			20						0	0	0	0	0	4.88432	0	0	0	14.653	4.88432	4.88432	0	0	97.6864	0	0	0	0		0	0	0	0	0	0
1977-06-03	1	28							1				3	1	1			80						0	0	0	0	0	4.88432	0	0	0	14.653	4.88432	4.88432	0	0	390.746	0	0	0	0		0	0	0	0	0	0
1977-06-06	1	28							1				3	1	1			90						0	0	0	0	0	4.88432	0	0	0	14.653	4.88432	4.88432	0	0	439.589	0	0	0	0		0	0	0	0	0	0
																								0	0	0	0	0	0	0	0	0	0	0	0	0	0	0	0	0	0	0		0	0	0	0	0	-4.88432
1977-05-18	2	29		1																				5.23943	0	0	0	0	0	0	0	0	0	0	0	0	0	0	0	0	0	0		5.23943	0	0	0	0	0
1977-05-23	2	29		1	1																			5.23943	5.23943	0	0	0	0	0	0	0	0	0	0	0	0	0	0	0	0	0		0	5.23943	0	0	0	0
1977-05-26	2	29		1	1							1	1					1						5.23943	5.23943	0	0	0	0	0	0	5.23943	5.23943	0	0	0	0	5.23943	0	0	0	0		0	0	0	0	0	0
1977-06-01	2	29		1	1							2	1					1						5.23943	5.23943	0	0	0	0	0	0	10.4789	5.23943	0	0	0	0	5.23943	0	0	0	0		0	0	0	0	0	0
1977-06-03	2	29		1	1							3	1					2						5.23943	5.23943	0	0	0	0	0	0	15.7183	5.23943	0	0	0	0	10.4789	0	0	0	0		0	0	0	0	0	0
1977-06-06	2	29		1	1							5	1					3						5.23943	5.23943	0	0	0	0	0	0	26.1972	5.23943	0	0	0	0	15.7183	0	0	0	0		0	0	0	0	0	0
1977-06-09	2	29		1	1							5	1					5						5.23943	5.23943	0	0	0	0	0	0	26.1972	5.23943	0	0	0	0	26.1972	0	0	0	0		0	0	0	0	0	0
1977-06-13	2	29		1	1							10	2					10						5.23943	5.23943	0	0	0	0	0	0	52.3943	10.4789	0	0	0	0	52.3943	0	0	0	0		0	0	0	0	0	0
1977-06-17	2	29		1	1							20	1					70						5.23943	5.23943	0	0	0	0	0	0	104.789	5.23943	0	0	0	0	366.76	0	0	0	0		0	0	0	0	0	0
1977-06-20	2	29		1	1							25	1					70	2					5.23943	5.23943	0	0	0	0	0	0	130.986	5.23943	0	0	0	0	366.76	10.4789	0	0	0		0	0	0	0	0	0
																								0	0	0	0	0	0	0	0	0	0	0	0	0	0	0	0	0	0	0		-5.23943	-5.23943	0	0	0	0
1977-05-18	3	30																						0	0	0	0	0	0	0	0	0	0	0	0	0	0	0	0	0	0	0		0	0	0	0	0	0
1977-05-23	3	30											1											0	0	0	0	0	0	0	0	0	5.607	0	0	0	0	0	0	0	0	0		0	0	0	0	0	0
1977-05-26	3	30										1	1					1						0	0	0	0	0	0	0	0	5.607	5.607	0	0	0	0	5.607	0	0	0	0		0	0	0	0	0	0
1977-06-01	3	30										3	1					1						0	0	0	0	0	0	0	0	16.821	5.607	0	0	0	0	5.607	0	0	0	0		0	0	0	0	0	0
1977-06-03	3	30										5	1					15						0	0	0	0	0	0	0	0	28.035	5.607	0	0	0	0	84.105	0	0	0	0		0	0	0	0	0	0
1977-06-06	3	30		1								5	2					25						5.607	0	0	0	0	0	0	0	28.035	11.214	0	0	0	0	140.175	0	0	0	0		5.607	0	0	0	0	0
1977-06-09	3	30		1								5	2					50						5.607	0	0	0	0	0	0	0	28.035	11.214	0	0	0	0	280.35	0	0	0	0		0	0	0	0	0	0
1977-06-13	3	30		1								5	2					90						5.607	0	0	0	0	0	0	0	28.035	11.214	0	0	0	0	504.63	0	0	0	0		0	0	0	0	0	0
																								0	0	0	0	0	0	0	0	0	0	0	0	0	0	0	0	0	0	0		-5.607	0	0	0	0	0
1977-05-18	4	29																						0	0	0	0	0	0	0	0	0	0	0	0	0	0	0	0	0	0	0		0	0	0	0	0	0
1977-05-23	4	29		1																				5.23943	0	0	0	0	0	0	0	0	0	0	0	0	0	0	0	0	0	0		5.23943	0	0	0	0	0
1977-05-26	4	29		1								1	1		1									5.23943	0	0	0	0	0	0	0	5.23943	5.23943	0	5.23943	0	0	0	0	0	0	0		0	0	0	0	0	0
1977-06-01	4	29		1								1	1		1			1						5.23943	0	0	0	0	0	0	0	5.23943	5.23943	0	5.23943	0	0	5.23943	0	0	0	0		0	0	0	0	0	0
1977-06-03	4	29		1	1							2	1		1		50	8						5.23943	5.23943	0	0	0	0	0	0	10.4789	5.23943	0	5.23943	0	261.971	41.9154	0	0	0	0		0	5.23943	0	0	0	0
1977-06-06	4	29		1	1							5	1		1		50	10						5.23943	5.23943	0	0	0	0	0	0	26.1972	5.23943	0	5.23943	0	261.971	52.3943	0	0	0	0		0	0	0	0	0	0
1977-06-09	4	29		5	1							5	5		1		50	20						26.1972	5.23943	0	0	0	0	0	0	26.1972	26.1972	0	5.23943	0	261.971	104.789	0	0	0	0		20.9577	0	0	0	0	0
1977-06-13	4	29		5	1							5	5		1		2	85						26.1972	5.23943	0	0	0	0	0	0	26.1972	26.1972	0	5.23943	0	10.4789	445.352	0	0	0	0		0	0	0	0	0	0
																								0	0	0	0	0	0	0	0	0	0	0	0	0	0	0	0	0	0	0		-26.1972	-5.23943	0	0	0	0
1977-05-23	5	30		1						10								1						5.607	0	0	0	0	0	56.07	0	0	0	0	0	0	0	5.607	0	0	0	0		5.607	0	0	0	0	0
1977-05-26	5	30		1	1					10					1			1						5.607	5.607	0	0	0	0	56.07	0	0	0	0	5.607	0	0	5.607	0	0	0	0		0	5.607	0	0	0	0
1977-06-01	5	30		1	1	3		5		10					1			1						5.607	5.607	16.821	0	28.035	0	56.07	0	0	0	0	5.607	0	0	5.607	0	0	0	0		0	0	16.821	0	28.035	0
1977-06-03	5	30		1	1	5		5		10					1		10	10						5.607	5.607	28.035	0	28.035	0	56.07	0	0	0	0	5.607	0	56.07	56.07	0	0	0	0		0	0	11.214	0	0	0
1977-06-06	5	30		10	1	10		5		10					1		15	10						56.07	5.607	56.07	0	28.035	0	56.07	0	0	0	0	5.607	0	84.105	56.07	0	0	0	0		50.463	0	28.035	0	0	0
1977-06-09	5	30		10	1	10		5		10					1		25	20						56.07	5.607	56.07	0	28.035	0	56.07	0	0	0	0	5.607	0	140.175	112.14	0	0	0	0		0	0	0	0	0	0
1977-06-13	5	30		10	1	10		5		10					1		10	50						56.07	5.607	56.07	0	28.035	0	56.07	0	0	0	0	5.607	0	56.07	280.35	0	0	0	0		0	0	0	0	0	0
																								0	0	0	0	0	0	0	0	0	0	0	0	0	0	0	0	0	0	0		-56.07	-5.607	-56.07	0	-28.035	0
1977-05-26	6	30											1					10						0	0	0	0	0	0	0	0	0	5.607	0	0	0	0	56.07	0	0	0	0		0	0	0	0	0	0
1977-06-01	6	30											1					20						0	0	0	0	0	0	0	0	0	5.607	0	0	0	0	112.14	0	0	0	0		0	0	0	0	0	0
1977-06-03	6	30											1					30						0	0	0	0	0	0	0	0	0	5.607	0	0	0	0	168.21	0	0	0	0		0	0	0	0	0	0
1977-06-06	6	30		1									1					32						5.607	0	0	0	0	0	0	0	0	5.607	0	0	0	0	179.424	0	0	0	0		5.607	0	0	0	0	0
1977-06-09	6	30		1									1					35						5.607	0	0	0	0	0	0	0	0	5.607	0	0	0	0	196.245	0	0	0	0		0	0	0	0	0	0
1977-06-13	6	30		1									1					40						5.607	0	0	0	0	0	0	0	0	5.607	0	0	0	0	224.28	0	0	0	0		0	0	0	0	0	0
																								0	0	0	0	0	0	0	0	0	0	0	0	0	0	0	0	0	0	0		-5.607	0	0	0	0	0
1977-06-01	7	33																						0	0	0	0	0	0	0	0	0	0	0	0	0	0	0	0	0	0	0		0	0	0	0	0	0
1977-06-03	7	33										1												0	0	0	0	0	0	0	0	6.78447	0	0	0	0	0	0	0	0	0	0		0	0	0	0	0	0
1977-06-06	7	33		1								1						1						6.78447	0	0	0	0	0	0	0	6.78447	0	0	0	0	0	6.78447	0	0	0	0		6.78447	0	0	0	0	0
1977-06-09	7	33		1								2						3						6.78447	0	0	0	0	0	0	0	13.5689	0	0	0	0	0	20.3534	0	0	0	0		0	0	0	0	0	0
1977-06-13	7	33		1								3	1					5						6.78447	0	0	0	0	0	0	0	20.3534	6.78447	0	0	0	0	33.9224	0	0	0	0		0	0	0	0	0	0
1977-06-17	7	33		8								8	1					20						54.2758	0	0	0	0	0	0	0	54.2758	6.78447	0	0	0	0	135.689	0	0	0	0		47.4913	0	0	0	0	0
1977-06-20	7	33		8								10	1					25	5					54.2758	0	0	0	0	0	0	0	67.8447	6.78447	0	0	0	0	169.612	33.9224	0	0	0		0	0	0	0	0	0
1977-06-27	7	33		8	1							10	1				10	30	8	1				54.2758	6.78447	0	0	0	0	0	0	67.8447	6.78447	0	0	0	67.8447	203.534	54.2758	6.78447	0	0		0	6.78447	0	0	0	0
1977-07-01	7	33		8	1							10	1				10	40	20	1				54.2758	6.78447	0	0	0	0	0	0	67.8447	6.78447	0	0	0	67.8447	271.379	135.689	6.78447	0	0		0	0	0	0	0	0
1977-07-04	7	33		8	1							10	1				5	15	50	1				54.2758	6.78447	0	0	0	0	0	0	67.8447	6.78447	0	0	0	33.9224	101.767	339.224	6.78447	0	0		0	0	0	0	0	0
1977-07-08	7	33		8	1							10	1				5	15	60	1				54.2758	6.78447	0	0	0	0	0	0	67.8447	6.78447	0	0	0	33.9224	101.767	407.068	6.78447	0	0		0	0	0	0	0	0
																								0	0	0	0	0	0	0	0	0	0	0	0	0	0	0	0	0	0	0		-54.2758	-6.78447	0	0	0	0
1977-06-01	8	26.5		1																				4.37502	0	0	0	0	0	0	0	0	0	0	0	0	0	0	0	0	0	0		4.37502	0	0	0	0	0
1977-06-03	8	26.5		1								2					5	2						4.37502	0	0	0	0	0	0	0	8.75004	0	0	0	0	21.8751	8.75004	0	0	0	0		0	0	0	0	0	0
1977-06-06	8	26.5		1								2					10	2						4.37502	0	0	0	0	0	0	0	8.75004	0	0	0	0	43.7502	8.75004	0	0	0	0		0	0	0	0	0	0
1977-06-09	8	26.5		1								2					15	3						4.37502	0	0	0	0	0	0	0	8.75004	0	0	0	0	65.6253	13.1251	0	0	0	0		0	0	0	0	0	0
1977-06-13	8	26.5		1								2					20	5						4.37502	0	0	0	0	0	0	0	8.75004	0	0	0	0	87.5003	21.8751	0	0	0	0		0	0	0	0	0	0
																								0	0	0	0	0	0	0	0	0	0	0	0	0	0	0	0	0	0	0		-4.37502	0	0	0	0	0
1977-06-03	9	34		3														1						21.6056	0	0	0	0	0	0	0	0	0	0	0	0	0	7.20188	0	0	0	0		21.6056	0	0	0	0	0
1977-06-06	9	34		3														2						21.6056	0	0	0	0	0	0	0	0	0	0	0	0	0	14.4038	0	0	0	0		0	0	0	0	0	0
1977-06-09	9	34		3														3						21.6056	0	0	0	0	0	0	0	0	0	0	0	0	0	21.6056	0	0	0	0		0	0	0	0	0	0
1977-06-13	9	34		3								3						4						21.6056	0	0	0	0	0	0	0	21.6056	0	0	0	0	0	28.8075	0	0	0	0		0	0	0	0	0	0
1977-06-17	9	34		8								5						5						57.615	0	0	0	0	0	0	0	36.0094	0	0	0	0	0	36.0094	0	0	0	0		36.0094	0	0	0	0	0
1977-06-20	9	34		8								10						5						57.615	0	0	0	0	0	0	0	72.0188	0	0	0	0	0	36.0094	0	0	0	0		0	0	0	0	0	0
1977-06-27	9	34		8	1							10						8						57.615	7.20188	0	0	0	0	0	0	72.0188	0	0	0	0	0	57.615	0	0	0	0		0	7.20188	0	0	0	0
1977-07-01	9	34		8	1							10					10	30						57.615	7.20188	0	0	0	0	0	0	72.0188	0	0	0	0	72.0188	216.056	0	0	0	0		0	0	0	0	0	0
1977-07-04	9	34		8	1							10					20	50						57.615	7.20188	0	0	0	0	0	0	72.0188	0	0	0	0	144.038	360.094	0	0	0	0		0	0	0	0	0	0
1977-07-08	9	34		8	1							10					1	80						57.615	7.20188	0	0	0	0	0	0	72.0188	0	0	0	0	7.20188	576.15	0	0	0	0		0	0	0	0	0	0
																								0	0	0	0	0	0	0	0	0	0	0	0	0	0	0	0	0	0	0		-57.615	-7.20188	0	0	0	0
1977-06-06	10	23																2						0	0	0	0	0	0	0	0	0	0	0	0	0	0	6.59134	0	0	0	0		0	0	0	0	0	0
1977-06-09	10	23																3						0	0	0	0	0	0	0	0	0	0	0	0	0	0	9.88701	0	0	0	0		0	0	0	0	0	0
1977-06-13	10	23		1														4		1				3.29567	0	0	0	0	0	0	0	0	0	0	0	0	0	13.1827	0	3.29567	0	0		3.29567	0	0	0	0	0
1977-06-17	10	23		1														5		1				3.29567	0	0	0	0	0	0	0	0	0	0	0	0	0	16.4783	0	3.29567	0	0		0	0	0	0	0	0
1977-06-20	10	23		1														8		1				3.29567	0	0	0	0	0	0	0	0	0	0	0	0	0	26.3654	0	3.29567	0	0		0	0	0	0	0	0
1977-06-27	10	23		1														10		1				3.29567	0	0	0	0	0	0	0	0	0	0	0	0	0	32.9567	0	3.29567	0	0		0	0	0	0	0	0
1977-07-01	10	23		1													30	20		1				3.29567	0	0	0	0	0	0	0	0	0	0	0	0	98.8701	65.9134	0	3.29567	0	0		0	0	0	0	0	0
1977-07-04	10	23		1													10	60	20	1				3.29567	0	0	0	0	0	0	0	0	0	0	0	0	32.9567	197.74	65.9134	3.29567	0	0		0	0	0	0	0	0
1977-07-08	10	23		1													4	65	30	1				3.29567	0	0	0	0	0	0	0	0	0	0	0	0	13.1827	214.219	98.8701	3.29567	0	0		0	0	0	0	0	0
																								0	0	0	0	0	0	0	0	0	0	0	0	0	0	0	0	0	0	0		-3.29567	0	0	0	0	0
1977-06-06	11	28				5		3																0	0	24.4216	0	14.653	0	0	0	0	0	0	0	0	0	0	0	0	0	0		0	0	24.4216	0	14.653	0
1977-06-09	11	28		8		5		3										2						39.0746	0	24.4216	0	14.653	0	0	0	0	0	0	0	0	0	9.76864	0	0	0	0		39.0746	0	0	0	0	0
1977-06-13	11	28		8		5		3										8						39.0746	0	24.4216	0	14.653	0	0	0	0	0	0	0	0	0	39.0746	0	0	0	0		0	0	0	0	0	0
1977-06-17	11	28		8		5		3				5						20	10					39.0746	0	24.4216	0	14.653	0	0	0	24.4216	0	0	0	0	0	97.6864	48.8432	0	0	0		0	0	0	0	0	0
1977-06-20	11	28		8		5		3				5					5	10	20					39.0746	0	24.4216	0	14.653	0	0	0	24.4216	0	0	0	0	24.4216	48.8432	97.6864	0	0	0		0	0	0	0	0	0
1977-06-27	11	28		8		5		3				8					8	12	30					39.0746	0	24.4216	0	14.653	0	0	0	39.0746	0	0	0	0	39.0746	58.6118	146.53	0	0	0		0	0	0	0	0	0
1977-07-01	11	28		8		5		3				10					10	18	35					39.0746	0	24.4216	0	14.653	0	0	0	48.8432	0	0	0	0	48.8432	87.9178	170.951	0	0	0		0	0	0	0	0	0
1977-07-04	11	28		8		5		3				10					5	20	40					39.0746	0	24.4216	0	14.653	0	0	0	48.8432	0	0	0	0	24.4216	97.6864	195.373	0	0	0		0	0	0	0	0	0
1977-07-08	11	28		8		5		3				10					4	20	50					39.0746	0	24.4216	0	14.653	0	0	0	48.8432	0	0	0	0	19.5373	97.6864	244.216	0	0	0		0	0	0	0	0	0
																								0	0	0	0	0	0	0	0	0	0	0	0	0	0	0	0	0	0	0		-39.0746	0	-24.4216	0	-14.653	0
1977-06-06	12	25		1		3																		3.89375	0	11.6813	0	0	0	0	0	0	0	0	0	0	0	0	0	0	0	0		3.89375	0	11.6813	0	0	0
1977-06-09	12	25		1		3						2						2						3.89375	0	11.6813	0	0	0	0	0	7.7875	0	0	0	0	0	7.7875	0	0	0	0		0	0	0	0	0	0
1977-06-13	12	25		1		3						3			3			3						3.89375	0	11.6813	0	0	0	0	0	11.6813	0	0	11.6813	0	0	11.6813	0	0	0	0		0	0	0	0	0	0
1977-06-17	12	25		5		3						10			3			4						19.4688	0	11.6813	0	0	0	0	0	38.9375	0	0	11.6813	0	0	15.575	0	0	0	0		15.575	0	0	0	0	0
1977-06-20	12	25		5		3						10			3			5						19.4688	0	11.6813	0	0	0	0	0	38.9375	0	0	11.6813	0	0	19.4688	0	0	0	0		0	0	0	0	0	0
1977-06-27	12	25		5		3						10			3		10	10						19.4688	0	11.6813	0	0	0	0	0	38.9375	0	0	11.6813	0	38.9375	38.9375	0	0	0	0		0	0	0	0	0	0
1977-07-01	12	25		5		3						10			3		30	15	10					19.4688	0	11.6813	0	0	0	0	0	38.9375	0	0	11.6813	0	116.812	58.4062	38.9375	0	0	0		0	0	0	0	0	0
1977-07-04	12	25		5		3						10			3		30	20	20					19.4688	0	11.6813	0	0	0	0	0	38.9375	0	0	11.6813	0	116.812	77.875	77.875	0	0	0		0	0	0	0	0	0
1977-07-08	12	25		5		3						10			3		4	25	50					19.4688	0	11.6813	0	0	0	0	0	38.9375	0	0	11.6813	0	15.575	97.3438	194.688	0	0	0		0	0	0	0	0	0
																								0	0	0	0	0	0	0	0	0	0	0	0	0	0	0	0	0	0	0		-19.4688	0	-11.6813	0	0	0
1977-06-09	13	29										2												0	0	0	0	0	0	0	0	10.4789	0	0	0	0	0	0	0	0	0	0		0	0	0	0	0	0
1977-06-13	13	29								20		4						1						0	0	0	0	0	0	104.789	0	20.9577	0	0	0	0	0	5.23943	0	0	0	0		0	0	0	0	0	0
1977-06-17	13	29								20		6						3						0	0	0	0	0	0	104.789	0	31.4366	0	0	0	0	0	15.7183	0	0	0	0		0	0	0	0	0	0
1977-06-20	13	29		1						20		10						5						5.23943	0	0	0	0	0	104.789	0	52.3943	0	0	0	0	0	26.1972	0	0	0	0		5.23943	0	0	0	0	0
1977-06-27	13	29		1						20		10			5		15	10	20					5.23943	0	0	0	0	0	104.789	0	52.3943	0	0	26.1972	0	78.5914	52.3943	104.789	0	0	0		0	0	0	0	0	0
1977-07-01	13	29		1						20		10			5		10	10	30					5.23943	0	0	0	0	0	104.789	0	52.3943	0	0	26.1972	0	52.3943	52.3943	157.183	0	0	0		0	0	0	0	0	0
1977-07-04	13	29		1						20		10			5		5	10	40					5.23943	0	0	0	0	0	104.789	0	52.3943	0	0	26.1972	0	26.1972	52.3943	209.577	0	0	0		0	0	0	0	0	0
1977-07-08	13	29		1						20		10			5		4	10	50					5.23943	0	0	0	0	0	104.789	0	52.3943	0	0	26.1972	0	20.9577	52.3943	261.971	0	0	0		0	0	0	0	0	0
																								0	0	0	0	0	0	0	0	0	0	0	0	0	0	0	0	0	0	0		-5.23943	0	0	0	0	0
1977-06-09	14	32		10		5																		63.7952	0	31.8976	0	0	0	0	0	0	0	0	0	0	0	0	0	0	0	0		63.7952	0	31.8976	0	0	0
1977-06-13	14	32		10		5																		63.7952	0	31.8976	0	0	0	0	0	0	0	0	0	0	0	0	0	0	0	0		0	0	0	0	0	0
1977-06-17	14	32		10		5						10			3									63.7952	0	31.8976	0	0	0	0	0	63.7952	0	0	19.1386	0	0	0	0	0	0	0		0	0	0	0	0	0
1977-06-20	14	32		10		5						10			3			2						63.7952	0	31.8976	0	0	0	0	0	63.7952	0	0	19.1386	0	0	12.759	0	0	0	0		0	0	0	0	0	0
1977-06-27	14	32		10	1	5						10			3			5	5					63.7952	6.37952	31.8976	0	0	0	0	0	63.7952	0	0	19.1386	0	0	31.8976	31.8976	0	0	0		0	6.37952	0	0	0	0
1977-07-01	14	32		10	1	5						10			3		5	10	8					63.7952	6.37952	31.8976	0	0	0	0	0	63.7952	0	0	19.1386	0	31.8976	63.7952	51.0362	0	0	0		0	0	0	0	0	0
1977-07-04	14	32		10	1	5						10			3		10	15	10					63.7952	6.37952	31.8976	0	0	0	0	0	63.7952	0	0	19.1386	0	63.7952	95.6928	63.7952	0	0	0		0	0	0	0	0	0
1977-07-08	14	32		10	1	5						10			3		20	20	20					63.7952	6.37952	31.8976	0	0	0	0	0	63.7952	0	0	19.1386	0	127.59	127.59	127.59	0	0	0		0	0	0	0	0	0
1977-07-14	14	32		10	1	5						10			3		1	40	30					63.7952	6.37952	31.8976	0	0	0	0	0	63.7952	0	0	19.1386	0	6.37952	255.181	191.386	0	0	0		0	0	0	0	0	0
																								0	0	0	0	0	0	0	0	0	0	0	0	0	0	0	0	0	0	0		-63.7952	-6.37952	-31.8976	0	0	0
1977-06-17	15	36										1												0	0	0	0	0	0	0	0	8.07408	0	0	0	0	0	0	0	0	0	0		0	0	0	0	0	0
1977-06-20	15	36										3												0	0	0	0	0	0	0	0	24.2222	0	0	0	0	0	0	0	0	0	0		0	0	0	0	0	0
1977-06-27	15	36			1							10												0	8.07408	0	0	0	0	0	0	80.7408	0	0	0	0	0	0	0	0	0	0		0	8.07408	0	0	0	0
1977-07-01	15	36		1	1							10			5			2						8.07408	8.07408	0	0	0	0	0	0	80.7408	0	0	40.3704	0	0	16.1482	0	0	0	0		8.07408	0	0	0	0	0
1977-07-04	15	36		1	1				1			10			10			3						8.07408	8.07408	0	0	0	8.07408	0	0	80.7408	0	0	80.7408	0	0	24.2222	0	0	0	0		0	0	0	0	0	8.07408
1977-07-08	15	36		1	1				1			10			10			4						8.07408	8.07408	0	0	0	8.07408	0	0	80.7408	0	0	80.7408	0	0	32.2963	0	0	0	0		0	0	0	0	0	0
1977-07-14	15	36		1	1				1			10			10			5						8.07408	8.07408	0	0	0	8.07408	0	0	80.7408	0	0	80.7408	0	0	40.3704	0	0	0	0		0	0	0	0	0	0
1977-07-20	15	36		1	1	5			1			10			10		20	10	10					8.07408	8.07408	40.3704	0	0	8.07408	0	0	80.7408	0	0	80.7408	0	161.482	80.7408	80.7408	0	0	0		0	0	40.3704	0	0	0
1977-07-27	15	36		1	1	5			1			10			10		20	40	10					8.07408	8.07408	40.3704	0	0	8.07408	0	0	80.7408	0	0	80.7408	0	161.482	322.963	80.7408	0	0	0		0	0	0	0	0	0
																								0	0	0	0	0	0	0	0	0	0	0	0	0	0	0	0	0	0	0		-8.07408	-8.07408	-40.3704	0	0	-8.07408
1977-06-17	16	32		5								5						5						31.8976	0	0	0	0	0	0	0	31.8976	0	0	0	0	0	31.8976	0	0	0	0		31.8976	0	0	0	0	0
1977-06-20	16	32		5								10						5						31.8976	0	0	0	0	0	0	0	63.7952	0	0	0	0	0	31.8976	0	0	0	0		0	0	0	0	0	0
1977-06-27	16	32		5	1							15					15	10	5					31.8976	6.37952	0	0	0	0	0	0	95.6928	0	0	0	0	95.6928	63.7952	31.8976	0	0	0		0	6.37952	0	0	0	0
1977-07-01	16	32		5	1							15					30	20	20					31.8976	6.37952	0	0	0	0	0	0	95.6928	0	0	0	0	191.386	127.59	127.59	0	0	0		0	0	0	0	0	0
1977-07-04	16	32		5	1							15					10	40	20					31.8976	6.37952	0	0	0	0	0	0	95.6928	0	0	0	0	63.7952	255.181	127.59	0	0	0		0	0	0	0	0	0
1977-07-08	16	32		5	1							15					4	45	30					31.8976	6.37952	0	0	0	0	0	0	95.6928	0	0	0	0	25.5181	287.078	191.386	0	0	0		0	0	0	0	0	0
																								0	0	0	0	0	0	0	0	0	0	0	0	0	0	0	0	0	0	0		-31.8976	-6.37952	0	0	0	0
1977-06-17	17	35										8						10	5					0	0	0	0	0	0	0	0	61.054	0	0	0	0	0	76.3175	38.1587	0	0	0		0	0	0	0	0	0
1977-06-20	17	35										10						10	5					0	0	0	0	0	0	0	0	76.3175	0	0	0	0	0	76.3175	38.1587	0	0	0		0	0	0	0	0	0
1977-06-27	17	35										10						12	10					0	0	0	0	0	0	0	0	76.3175	0	0	0	0	0	91.581	76.3175	0	0	0		0	0	0	0	0	0
1977-07-01	17	35										10						20	20					0	0	0	0	0	0	0	0	76.3175	0	0	0	0	0	152.635	152.635	0	0	0		0	0	0	0	0	0
1977-07-04	17	35										10					20	30	25					0	0	0	0	0	0	0	0	76.3175	0	0	0	0	152.635	228.952	190.794	0	0	0		0	0	0	0	0	0
1977-07-08	17	35										10					10	50	30					0	0	0	0	0	0	0	0	76.3175	0	0	0	0	76.3175	381.587	228.952	0	0	0		0	0	0	0	0	0
																								0	0	0	0	0	0	0	0	0	0	0	0	0	0	0	0	0	0	0		0	0	0	0	0	0
1977-06-17	18	33		5								8						2						33.9224	0	0	0	0	0	0	0	54.2758	0	0	0	0	0	13.5689	0	0	0	0		33.9224	0	0	0	0	0
1977-06-20	18	33		5								10						5	10					33.9224	0	0	0	0	0	0	0	67.8447	0	0	0	0	0	33.9224	67.8447	0	0	0		0	0	0	0	0	0
1977-06-27	18	33		5	1							12					10	15	10					33.9224	6.78447	0	0	0	0	0	0	81.4136	0	0	0	0	67.8447	101.767	67.8447	0	0	0		0	6.78447	0	0	0	0
1977-07-01	18	33		5	1							15					15	30	10					33.9224	6.78447	0	0	0	0	0	0	101.767	0	0	0	0	101.767	203.534	67.8447	0	0	0		0	0	0	0	0	0
1977-07-04	18	33		5	1							15					5	40	25					33.9224	6.78447	0	0	0	0	0	0	101.767	0	0	0	0	33.9224	271.379	169.612	0	0	0		0	0	0	0	0	0
1977-07-08	18	33		5	1							15					4	50	25	1				33.9224	6.78447	0	0	0	0	0	0	101.767	0	0	0	0	27.1379	339.224	169.612	6.78447	0	0		0	0	0	0	0	0
																								0	0	0	0	0	0	0	0	0	0	0	0	0	0	0	0	0	0	0		-33.9224	-6.78447	0	0	0	0
1977-06-17	19	36.5		1																				8.29992	0	0	0	0	0	0	0	0	0	0	0	0	0	0	0	0	0	0		8.29992	0	0	0	0	0
1977-06-20	19	36.5		1								2						1						8.29992	0	0	0	0	0	0	0	16.5998	0	0	0	0	0	8.29992	0	0	0	0		0	0	0	0	0	0
1977-06-27	19	36.5		1	1							3						2						8.29992	8.29992	0	0	0	0	0	0	24.8998	0	0	0	0	0	16.5998	0	0	0	0		0	8.29992	0	0	0	0
1977-07-01	19	36.5		1	1							5			5			3						8.29992	8.29992	0	0	0	0	0	0	41.4996	0	0	41.4996	0	0	24.8998	0	0	0	0		0	0	0	0	0	0
1977-07-04	19	36.5		1	1							5			5			5						8.29992	8.29992	0	0	0	0	0	0	41.4996	0	0	41.4996	0	0	41.4996	0	0	0	0		0	0	0	0	0	0
1977-07-08	19	36.5		1	1							5			5			5						8.29992	8.29992	0	0	0	0	0	0	41.4996	0	0	41.4996	0	0	41.4996	0	0	0	0		0	0	0	0	0	0
1977-07-14	19	36.5		1	1				1			5			10			5						8.29992	8.29992	0	0	0	8.29992	0	0	41.4996	0	0	82.9992	0	0	41.4996	0	0	0	0		0	0	0	0	0	8.29992
1977-07-20	19	36.5		1	1				1			5			10		50	10						8.29992	8.29992	0	0	0	8.29992	0	0	41.4996	0	0	82.9992	0	414.996	82.9992	0	0	0	0		0	0	0	0	0	0
1977-07-27	19	36.5		1	1				1			5			10		15	40	25					8.29992	8.29992	0	0	0	8.29992	0	0	41.4996	0	0	82.9992	0	124.499	331.997	207.498	0	0	0		0	0	0	0	0	0
																								0	0	0	0	0	0	0	0	0	0	0	0	0	0	0	0	0	0	0		-8.29992	-8.29992	0	0	0	-8.29992
1977-06-17	20	27.5																						0	0	0	0	0	0	0	0	0	0	0	0	0	0	0	0	0	0	0		0	0	0	0	0	0
1977-06-20	20	27.5																						0	0	0	0	0	0	0	0	0	0	0	0	0	0	0	0	0	0	0		0	0	0	0	0	0
1977-06-27	20	27.5			1							2												0	4.71144	0	0	0	0	0	0	9.42287	0	0	0	0	0	0	0	0	0	0		0	4.71144	0	0	0	0
1977-07-01	20	27.5		1	1							8												4.71144	4.71144	0	0	0	0	0	0	37.6915	0	0	0	0	0	0	0	0	0	0		4.71144	0	0	0	0	0
1977-07-04	20	27.5		5	1							8						2						23.5572	4.71144	0	0	0	0	0	0	37.6915	0	0	0	0	0	9.42287	0	0	0	0		18.8458	0	0	0	0	0
1977-07-08	20	27.5		5	1							8			8			2	1					23.5572	4.71144	0	0	0	0	0	0	37.6915	0	0	37.6915	0	0	9.42287	4.71144	0	0	0		0	0	0	0	0	0
1977-07-14	20	27.5		5	1				1			8			8			8	1					23.5572	4.71144	0	0	0	4.71144	0	0	37.6915	0	0	37.6915	0	0	37.6915	4.71144	0	0	0		0	0	0	0	0	4.71144
1977-07-20	20	27.5		5	1				1			8			8		30	10	15					23.5572	4.71144	0	0	0	4.71144	0	0	37.6915	0	0	37.6915	0	141.343	47.1144	70.6716	0	0	0		0	0	0	0	0	0
1977-07-27	20	27.5		5	1				1			8			8		7	45	25					23.5572	4.71144	0	0	0	4.71144	0	0	37.6915	0	0	37.6915	0	32.9801	212.015	117.786	0	0	0		0	0	0	0	0	0
																								0	0	0	0	0	0	0	0	0	0	0	0	0	0	0	0	0	0	0		-23.5572	-4.71144	0	0	0	-4.71144
1977-06-27	21	30										2												0	0	0	0	0	0	0	0	11.214	0	0	0	0	0	0	0	0	0	0		0	0	0	0	0	0
1977-07-01	21	30			1							5												0	5.607	0	0	0	0	0	0	28.035	0	0	0	0	0	0	0	0	0	0		0	5.607	0	0	0	0
1977-07-04	21	30		1	1							5						3						5.607	5.607	0	0	0	0	0	0	28.035	0	0	0	0	0	16.821	0	0	0	0		5.607	0	0	0	0	0
1977-07-08	21	30		5	1							5					2	5	1					28.035	5.607	0	0	0	0	0	0	28.035	0	0	0	0	11.214	28.035	5.607	0	0	0		22.428	0	0	0	0	0
1977-07-14	21	30		5	1							8					10	10	2					28.035	5.607	0	0	0	0	0	0	44.856	0	0	0	0	56.07	56.07	11.214	0	0	0		0	0	0	0	0	0
1977-07-20	21	30		5	1							8					20	20	5					28.035	5.607	0	0	0	0	0	0	44.856	0	0	0	0	112.14	112.14	28.035	0	0	0		0	0	0	0	0	0
1977-07-27	21	30		5	1							10					20	30	30					28.035	5.607	0	0	0	0	0	0	56.07	0	0	0	0	112.14	168.21	168.21	0	0	0		0	0	0	0	0	0
1977-08-03	21	30		5	1							10					4	50	30					28.035	5.607	0	0	0	0	0	0	56.07	0	0	0	0	22.428	280.35	168.21	0	0	0		0	0	0	0	0	0
																								0	0	0	0	0	0	0	0	0	0	0	0	0	0	0	0	0	0	0		-28.035	-5.607	0	0	0	0
1977-07-01	22	33			1							10												0	6.78447	0	0	0	0	0	0	67.8447	0	0	0	0	0	0	0	0	0	0		0	6.78447	0	0	0	0
1977-07-04	22	33			1							10												0	6.78447	0	0	0	0	0	0	67.8447	0	0	0	0	0	0	0	0	0	0		0	0	0	0	0	0
1977-07-08	22	33			1							10						2						0	6.78447	0	0	0	0	0	0	67.8447	0	0	0	0	0	13.5689	0	0	0	0		0	0	0	0	0	0
1977-07-14	22	33			1				1			10						4						0	6.78447	0	0	0	6.78447	0	0	67.8447	0	0	0	0	0	27.1379	0	0	0	0		0	0	0	0	0	6.78447
1977-07-20	22	33			1				1			15						10	1					0	6.78447	0	0	0	6.78447	0	0	101.767	0	0	0	0	0	67.8447	6.78447	0	0	0		0	0	0	0	0	0
1977-07-27	22	33			1				1			15					30	20	5					0	6.78447	0	0	0	6.78447	0	0	101.767	0	0	0	0	203.534	135.689	33.9224	0	0	0		0	0	0	0	0	0
																								0	0	0	0	0	0	0	0	0	0	0	0	0	0	0	0	0	0	0		0	-6.78447	0	0	0	-6.78447
1977-07-01	23	35				3																		0	0	22.8952	0	0	0	0	0	0	0	0	0	0	0	0	0	0	0	0		0	0	22.8952	0	0	0
1977-07-04	23	35				3						2												0	0	22.8952	0	0	0	0	0	15.2635	0	0	0	0	0	0	0	0	0	0		0	0	0	0	0	0
1977-07-08	23	35				3						3												0	0	22.8952	0	0	0	0	0	22.8952	0	0	0	0	0	0	0	0	0	0		0	0	0	0	0	0
1977-07-14	23	35				5			1			4	1		1									0	0	38.1587	0	0	7.63175	0	0	30.527	7.63175	0	7.63175	0	0	0	0	0	0	0		0	0	15.2635	0	0	7.63175
1977-07-20	23	35				5			1			5	1		1		5	15						0	0	38.1587	0	0	7.63175	0	0	38.1587	7.63175	0	7.63175	0	38.1587	114.476	0	0	0	0		0	0	0	0	0	0
1977-07-27	23	35				3			1			5	1		1		35	40						0	0	22.8952	0	0	7.63175	0	0	38.1587	7.63175	0	7.63175	0	267.111	305.27	0	0	0	0		0	0	-15.2635	0	0	0
1977-08-03	23	35				3			1			5	1		1		15	60	10					0	0	22.8952	0	0	7.63175	0	0	38.1587	7.63175	0	7.63175	0	114.476	457.905	76.3175	0	0	0		0	0	0	0	0	0
																								0	0	0	0	0	0	0	0	0	0	0	0	0	0	0	0	0	0	0		0	0	-22.8952	0	0	-7.63175
1977-07-01	24	33.5			1																			0	6.99162	0	0	0	0	0	0	0	0	0	0	0	0	0	0	0	0	0		0	6.99162	0	0	0	0
1977-07-04	24	33.5			1				1															0	6.99162	0	0	0	6.99162	0	0	0	0	0	0	0	0	0	0	0	0	0		0	0	0	0	0	6.99162
1977-07-08	24	33.5			1				1															0	6.99162	0	0	0	6.99162	0	0	0	0	0	0	0	0	0	0	0	0	0		0	0	0	0	0	0
1977-07-14	24	33.5			1				1			1												0	6.99162	0	0	0	6.99162	0	0	6.99162	0	0	0	0	0	0	0	0	0	0		0	0	0	0	0	0
1977-07-20	24	33.5			1				1			3	1					10						0	6.99162	0	0	0	6.99162	0	0	20.9749	6.99162	0	0	0	0	69.9162	0	0	0	0		0	0	0	0	0	0
1977-07-27	24	33.5			1				1			5	1				50	10	20					0	6.99162	0	0	0	6.99162	0	0	34.9581	6.99162	0	0	0	349.581	69.9162	139.832	0	0	0		0	0	0	0	0	0
1977-08-03	24	33.5			1				1			5	1				10	50	30					0	6.99162	0	0	0	6.99162	0	0	34.9581	6.99162	0	0	0	69.9162	349.581	209.749	0	0	0		0	0	0	0	0	0
																								0	0	0	0	0	0	0	0	0	0	0	0	0	0	0	0	0	0	0		0	-6.99162	0	0	0	-6.99162
1977-07-04	25	35																						0	0	0	0	0	0	0	0	0	0	0	0	0	0	0	0	0	0	0		0	0	0	0	0	0
1977-07-08	25	35							1			1												0	0	0	0	0	7.63175	0	0	7.63175	0	0	0	0	0	0	0	0	0	0		0	0	0	0	0	7.63175
1977-07-14	25	35							1			5												0	0	0	0	0	7.63175	0	0	38.1587	0	0	0	0	0	0	0	0	0	0		0	0	0	0	0	0
1977-07-20	25	35							1			10						2						0	0	0	0	0	7.63175	0	0	76.3175	0	0	0	0	0	15.2635	0	0	0	0		0	0	0	0	0	0
1977-07-27	25	35							1			10	1				40	20	20					0	0	0	0	0	7.63175	0	0	76.3175	7.63175	0	0	0	305.27	152.635	152.635	0	0	0		0	0	0	0	0	0
1977-08-03	25	35							1			10	1				10	40	30					0	0	0	0	0	7.63175	0	0	76.3175	7.63175	0	0	0	76.3175	305.27	228.952	0	0	0		0	0	0	0	0	0
																								0	0	0	0	0	0	0	0	0	0	0	0	0	0	0	0	0	0	0		0	0	0	0	0	-7.63175
1977-07-04	26	27																						0	0	0	0	0	0	0	0	0	0	0	0	0	0	0	0	0	0	0		0	0	0	0	0	0
1977-07-08	26	27							1															0	0	0	0	0	4.54167	0	0	0	0	0	0	0	0	0	0	0	0	0		0	0	0	0	0	4.54167
1977-07-14	26	27							1				1											0	0	0	0	0	4.54167	0	0	0	4.54167	0	0	0	0	0	0	0	0	0		0	0	0	0	0	0
1977-07-20	26	27							1			2	2											0	0	0	0	0	4.54167	0	0	9.08334	9.08334	0	0	0	0	0	0	0	0	0		0	0	0	0	0	0
1977-07-27	26	27							1			20	2					20	5					0	0	0	0	0	4.54167	0	0	90.8334	9.08334	0	0	0	0	90.8334	22.7083	0	0	0		0	0	0	0	0	0
1977-08-03	26	27							1			20	2				10	40	20					0	0	0	0	0	4.54167	0	0	90.8334	9.08334	0	0	0	45.4167	181.667	90.8334	0	0	0		0	0	0	0	0	0
																								0	0	0	0	0	0	0	0	0	0	0	0	0	0	0	0	0	0	0		0	0	0	0	0	-4.54167
1977-07-08	27	33			1				1															0	6.78447	0	0	0	6.78447	0	0	0	0	0	0	0	0	0	0	0	0	0		0	6.78447	0	0	0	6.78447
1977-07-14	27	33			1				1				1											0	6.78447	0	0	0	6.78447	0	0	0	6.78447	0	0	0	0	0	0	0	0	0		0	0	0	0	0	0
1977-07-20	27	33			1				1			5	1					1						0	6.78447	0	0	0	6.78447	0	0	33.9224	6.78447	0	0	0	0	6.78447	0	0	0	0		0	0	0	0	0	0
1977-07-27	27	33			1				1			10	1					2						0	6.78447	0	0	0	6.78447	0	0	67.8447	6.78447	0	0	0	0	13.5689	0	0	0	0		0	0	0	0	0	0
1977-08-03	27	33			1				1			10	1					20						0	6.78447	0	0	0	6.78447	0	0	67.8447	6.78447	0	0	0	0	135.689	0	0	0	0		0	0	0	0	0	0
1977-08-12	27	33			1				1			10	1				30	30	10					0	6.78447	0	0	0	6.78447	0	0	67.8447	6.78447	0	0	0	203.534	203.534	67.8447	0	0	0		0	0	0	0	0	0
1977-08-19	27	33			1				1			10	1				10	40	20					0	6.78447	0	0	0	6.78447	0	0	67.8447	6.78447	0	0	0	67.8447	271.379	135.689	0	0	0		0	0	0	0	0	0
1977-08-25	27	33			1				1			10	1				5	40	40					0	6.78447	0	0	0	6.78447	0	0	67.8447	6.78447	0	0	0	33.9224	271.379	271.379	0	0	0		0	0	0	0	0	0
																								0	0	0	0	0	0	0	0	0	0	0	0	0	0	0	0	0	0	0		0	-6.78447	0	0	0	-6.78447
1977-07-08	28	33.5									1	3				1								0	0	0	0	0	0	0	6.99162	20.9749	0	0	0	6.99162	0	0	0	0	0	0		0	0	0	0	0	0
1977-07-14	28	33.5									1	5				1								0	0	0	0	0	0	0	6.99162	34.9581	0	0	0	6.99162	0	0	0	0	0	0		0	0	0	0	0	0
1977-07-20	28	33.5							1		1	8				1								0	0	0	0	0	6.99162	0	6.99162	55.9329	0	0	0	6.99162	0	0	0	0	0	0		0	0	0	0	0	6.99162
1977-07-27	28	33.5							1		1	10				1		2						0	0	0	0	0	6.99162	0	6.99162	69.9162	0	0	0	6.99162	0	13.9832	0	0	0	0		0	0	0	0	0	0
1977-08-03	28	33.5							1		1	10				1		5						0	0	0	0	0	6.99162	0	6.99162	69.9162	0	0	0	6.99162	0	34.9581	0	0	0	0		0	0	0	0	0	0
1977-08-12	28	33.5		1					1		1	10				1	40	20	5					6.99162	0	0	0	0	6.99162	0	6.99162	69.9162	0	0	0	6.99162	279.665	139.832	34.9581	0	0	0		6.99162	0	0	0	0	0
1977-08-19	28	33.5		1					1		1	10				1	20	50	10	1				6.99162	0	0	0	0	6.99162	0	6.99162	69.9162	0	0	0	6.99162	139.832	349.581	69.9162	6.99162	0	0		0	0	0	0	0	0
																								0	0	0	0	0	0	0	0	0	0	0	0	0	0	0	0	0	0	0		-6.99162	0	0	0	0	-6.99162
1977-07-14	29	30		1									1											5.607	0	0	0	0	0	0	0	0	5.607	0	0	0	0	0	0	0	0	0		5.607	0	0	0	0	0
1977-07-20	29	30		1									1		1	1								5.607	0	0	0	0	0	0	0	0	5.607	0	5.607	5.607	0	0	0	0	0	0		0	0	0	0	0	0
1977-07-27	29	30		1								15	1		1	1								5.607	0	0	0	0	0	0	0	84.105	5.607	0	5.607	5.607	0	0	0	0	0	0		0	0	0	0	0	0
1977-08-03	29	30		1					1			15	1		1	1		10	15					5.607	0	0	0	0	5.607	0	0	84.105	5.607	0	5.607	5.607	0	56.07	84.105	0	0	0		0	0	0	0	0	5.607
1977-08-12	29	30		1					1			15	1		1	1	10	15	25					5.607	0	0	0	0	5.607	0	0	84.105	5.607	0	5.607	5.607	56.07	84.105	140.175	0	0	0		0	0	0	0	0	0
1977-08-19	29	30		1					1			15	1		1	1	10	25	45					5.607	0	0	0	0	5.607	0	0	84.105	5.607	0	5.607	5.607	56.07	140.175	252.315	0	0	0		0	0	0	0	0	0
																								0	0	0	0	0	0	0	0	0	0	0	0	0	0	0	0	0	0	0		-5.607	0	0	0	0	-5.607
1977-07-14	30	31																						0	0	0	0	0	0	0	0	0	0	0	0	0	0	0	0	0	0	0		0	0	0	0	0	0
1977-07-20	30	31			1				1			10												0	5.98703	0	0	0	5.98703	0	0	59.8703	0	0	0	0	0	0	0	0	0	0		0	5.98703	0	0	0	5.98703
1977-07-27	30	31			1				1			15	1					10						0	5.98703	0	0	0	5.98703	0	0	89.8055	5.98703	0	0	0	0	59.8703	0	0	0	0		0	0	0	0	0	0
1977-08-03	30	31			1				1			15	1		3			10						0	5.98703	0	0	0	5.98703	0	0	89.8055	5.98703	0	17.9611	0	0	59.8703	0	0	0	0		0	0	0	0	0	0
1977-08-12	30	31			1				2			15	1		10			10						0	5.98703	0	0	0	11.9741	0	0	89.8055	5.98703	0	59.8703	0	0	59.8703	0	0	0	0		0	0	0	0	0	5.98703
1977-08-19	30	31			1				2			15	1		10		30	15	5					0	5.98703	0	0	0	11.9741	0	0	89.8055	5.98703	0	59.8703	0	179.611	89.8055	29.9352	0	0	0		0	0	0	0	0	0
1977-08-25	30	31			1				2			15	1		10		10	50	10					0	5.98703	0	0	0	11.9741	0	0	89.8055	5.98703	0	59.8703	0	59.8703	299.351	59.8703	0	0	0		0	0	0	0	0	0
																								0	0	0	0	0	0	0	0	0	0	0	0	0	0	0	0	0	0	0		0	-5.98703	0	0	0	-11.9741
1977-07-14	31	34																						0	0	0	0	0	0	0	0	0	0	0	0	0	0	0	0	0	0	0		0	0	0	0	0	0
1977-07-20	31	34							1			10	1											0	0	0	0	0	7.20188	0	0	72.0188	7.20188	0	0	0	0	0	0	0	0	0		0	0	0	0	0	7.20188
1977-07-27	31	34			1				1			10	1											0	7.20188	0	0	0	7.20188	0	0	72.0188	7.20188	0	0	0	0	0	0	0	0	0		0	7.20188	0	0	0	0
1977-08-03	31	34			1				1			15	1		8			5						0	7.20188	0	0	0	7.20188	0	0	108.028	7.20188	0	57.615	0	0	36.0094	0	0	0	0		0	0	0	0	0	0
1977-08-12	31	34			1				1			15	1		8			8	15					0	7.20188	0	0	0	7.20188	0	0	108.028	7.20188	0	57.615	0	0	57.615	108.028	0	0	0		0	0	0	0	0	0
1977-08-19	31	34			1				1			15	1		8		10	25	30					0	7.20188	0	0	0	7.20188	0	0	108.028	7.20188	0	57.615	0	72.0188	180.047	216.056	0	0	0		0	0	0	0	0	0
1977-08-25	31	34			1				1			15	1		8		4	30	40					0	7.20188	0	0	0	7.20188	0	0	108.028	7.20188	0	57.615	0	28.8075	216.056	288.075	0	0	0		0	0	0	0	0	0
																								0	0	0	0	0	0	0	0	0	0	0	0	0	0	0	0	0	0	0		0	-7.20188	0	0	0	-7.20188
1977-07-14	32	35.5							1				1			1								0	0	0	0	0	7.85136	0	0	0	7.85136	0	0	7.85136	0	0	0	0	0	0		0	0	0	0	0	7.85136
1977-07-20	32	35.5							1			1	1			1								0	0	0	0	0	7.85136	0	0	7.85136	7.85136	0	0	7.85136	0	0	0	0	0	0		0	0	0	0	0	0
1977-07-27	32	35.5							1			5	1			1		2						0	0	0	0	0	7.85136	0	0	39.2568	7.85136	0	0	7.85136	0	15.7027	0	0	0	0		0	0	0	0	0	0
1977-08-03	32	35.5				2			1			10	1			1		3						0	0	15.7027	0	0	7.85136	0	0	78.5136	7.85136	0	0	7.85136	0	23.5541	0	0	0	0		0	0	15.7027	0	0	0
1977-08-12	32	35.5			1	2			2			15	2			1		8	2					0	7.85136	15.7027	0	0	15.7027	0	0	117.77	15.7027	0	0	7.85136	0	62.8109	15.7027	0	0	0		0	7.85136	0	0	0	7.85136
1977-08-19	32	35.5			1	2			2			20	2			1	10	25	5					0	7.85136	15.7027	0	0	15.7027	0	0	157.027	15.7027	0	0	7.85136	78.5136	196.284	39.2568	0	0	0		0	0	0	0	0	0
1977-08-25	32	35.5			1	2			2			20	2			1	20	35	8					0	7.85136	15.7027	0	0	15.7027	0	0	157.027	15.7027	0	0	7.85136	157.027	274.798	62.8109	0	0	0		0	0	0	0	0	0
1977-08-31	32	35.5			1	2			2			20	2			1	2	60	10	1				0	7.85136	15.7027	0	0	15.7027	0	0	157.027	15.7027	0	0	7.85136	15.7027	471.081	78.5136	7.85136	0	0		0	0	0	0	0	0
																								0	0	0	0	0	0	0	0	0	0	0	0	0	0	0	0	0	0	0		0	-7.85136	-15.7027	0	0	-15.7027
1977-07-14	33	33.5																						0	0	0	0	0	0	0	0	0	0	0	0	0	0	0	0	0	0	0		0	0	0	0	0	0
1977-07-20	33	33.5										5						1						0	0	0	0	0	0	0	0	34.9581	0	0	0	0	0	6.99162	0	0	0	0		0	0	0	0	0	0
1977-07-27	33	33.5							1			5	1					3	5					0	0	0	0	0	6.99162	0	0	34.9581	6.99162	0	0	0	0	20.9749	34.9581	0	0	0		0	0	0	0	0	6.99162
1977-08-03	33	33.5							1			5	1				25	15	15					0	0	0	0	0	6.99162	0	0	34.9581	6.99162	0	0	0	174.79	104.874	104.874	0	0	0		0	0	0	0	0	0
1977-08-12	33	33.5							1			5	1				20	20	40					0	0	0	0	0	6.99162	0	0	34.9581	6.99162	0	0	0	139.832	139.832	279.665	0	0	0		0	0	0	0	0	0
1977-08-19	33	33.5							1			5	1				3	40	50	1				0	0	0	0	0	6.99162	0	0	34.9581	6.99162	0	0	0	20.9749	279.665	349.581	6.99162	0	0		0	0	0	0	0	0
																								0	0	0	0	0	0	0	0	0	0	0	0	0	0	0	0	0	0	0		0	0	0	0	0	-6.99162
1977-07-20	34	28							1			5												0	0	0	0	0	4.88432	0	0	24.4216	0	0	0	0	0	0	0	0	0	0		0	0	0	0	0	4.88432
1977-07-27	34	28							1			10	1		8			3						0	0	0	0	0	4.88432	0	0	48.8432	4.88432	0	39.0746	0	0	14.653	0	0	0	0		0	0	0	0	0	0
1977-08-03	34	28							1			10	1		8			8	20					0	0	0	0	0	4.88432	0	0	48.8432	4.88432	0	39.0746	0	0	39.0746	97.6864	0	0	0		0	0	0	0	0	0
1977-08-12	34	28							1			10	1		8			10	30	1				0	0	0	0	0	4.88432	0	0	48.8432	4.88432	0	39.0746	0	0	48.8432	146.53	4.88432	0	0		0	0	0	0	0	0
1977-08-19	34	28							1			10	1		8		10	25	35	1				0	0	0	0	0	4.88432	0	0	48.8432	4.88432	0	39.0746	0	48.8432	122.108	170.951	4.88432	0	0		0	0	0	0	0	0
1977-08-25	34	28							1			10	1		8		4	35	35	1				0	0	0	0	0	4.88432	0	0	48.8432	4.88432	0	39.0746	0	19.5373	170.951	170.951	4.88432	0	0		0	0	0	0	0	0
1977-08-31	34	28							1			10	1		8		4	15	60	1				0	0	0	0	0	4.88432	0	0	48.8432	4.88432	0	39.0746	0	19.5373	73.2648	293.059	4.88432	0	0		0	0	0	0	0	0
																								0	0	0	0	0	0	0	0	0	0	0	0	0	0	0	0	0	0	0		0	0	0	0	0	-4.88432
1977-07-20	35	31							1			5												0	0	0	0	0	5.98703	0	0	29.9352	0	0	0	0	0	0	0	0	0	0		0	0	0	0	0	5.98703
1977-07-27	35	31							1			5	1					8						0	0	0	0	0	5.98703	0	0	29.9352	5.98703	0	0	0	0	47.8962	0	0	0	0		0	0	0	0	0	0
1977-08-03	35	31							1			5	1					15	10					0	0	0	0	0	5.98703	0	0	29.9352	5.98703	0	0	0	0	89.8055	59.8703	0	0	0		0	0	0	0	0	0
1977-08-12	35	31							1			5	1				10	25	15					0	0	0	0	0	5.98703	0	0	29.9352	5.98703	0	0	0	59.8703	149.676	89.8055	0	0	0		0	0	0	0	0	0
1977-08-19	35	31							1			5	1				20	35	25					0	0	0	0	0	5.98703	0	0	29.9352	5.98703	0	0	0	119.741	209.546	149.676	0	0	0		0	0	0	0	0	0
1977-08-25	35	31							1			5	1				3	40	50					0	0	0	0	0	5.98703	0	0	29.9352	5.98703	0	0	0	17.9611	239.481	299.351	0	0	0		0	0	0	0	0	0
																								0	0	0	0	0	0	0	0	0	0	0	0	0	0	0	0	0	0	0		0	0	0	0	0	-5.98703
1977-07-20	36	32.5							1			1												0	0	0	0	0	6.58044	0	0	6.58044	0	0	0	0	0	0	0	0	0	0		0	0	0	0	0	6.58044
1977-07-27	36	32.5							1			3	1					3						0	0	0	0	0	6.58044	0	0	19.7413	6.58044	0	0	0	0	19.7413	0	0	0	0		0	0	0	0	0	0
1977-08-03	36	32.5							1			10	1					15						0	0	0	0	0	6.58044	0	0	65.8044	6.58044	0	0	0	0	98.7066	0	0	0	0		0	0	0	0	0	0
1977-08-12	36	32.5							1			10	2					15	5					0	0	0	0	0	6.58044	0	0	65.8044	13.1609	0	0	0	0	98.7066	32.9022	0	0	0		0	0	0	0	0	0
1977-08-19	36	32.5							1			10	2				20	20	35					0	0	0	0	0	6.58044	0	0	65.8044	13.1609	0	0	0	131.609	131.609	230.315	0	0	0		0	0	0	0	0	0
1977-08-25	36	32.5							1			10	2				7	40	40					0	0	0	0	0	6.58044	0	0	65.8044	13.1609	0	0	0	46.0631	263.217	263.217	0	0	0		0	0	0	0	0	0
																								0	0	0	0	0	0	0	0	0	0	0	0	0	0	0	0	0	0	0		0	0	0	0	0	-6.58044
1977-07-20	37	31																						0	0	0	0	0	0	0	0	0	0	0	0	0	0	0	0	0	0	0		0	0	0	0	0	0
1977-07-27	37	31										15	1											0	0	0	0	0	0	0	0	89.8055	5.98703	0	0	0	0	0	0	0	0	0		0	0	0	0	0	0
1977-08-03	37	31							1			15	1											0	0	0	0	0	5.98703	0	0	89.8055	5.98703	0	0	0	0	0	0	0	0	0		0	0	0	0	0	5.98703
1977-08-12	37	31							2			15	2		3			3						0	0	0	0	0	11.9741	0	0	89.8055	11.9741	0	17.9611	0	0	17.9611	0	0	0	0		0	0	0	0	0	5.98703
1977-08-19	37	31							2			15	2		3			5	5					0	0	0	0	0	11.9741	0	0	89.8055	11.9741	0	17.9611	0	0	29.9352	29.9352	0	0	0		0	0	0	0	0	0
1977-08-25	37	31							2			15	2		3		20	15	5					0	0	0	0	0	11.9741	0	0	89.8055	11.9741	0	17.9611	0	119.741	89.8055	29.9352	0	0	0		0	0	0	0	0	0
1977-08-31	37	31							2			15	2		3		15	50	10					0	0	0	0	0	11.9741	0	0	89.8055	11.9741	0	17.9611	0	89.8055	299.351	59.8703	0	0	0		0	0	0	0	0	0
																								0	0	0	0	0	0	0	0	0	0	0	0	0	0	0	0	0	0	0		0	0	0	0	0	-11.9741
1977-07-27	38	33										5												0	0	0	0	0	0	0	0	33.9224	0	0	0	0	0	0	0	0	0	0		0	0	0	0	0	0
1977-08-03	38	33							1			8	1											0	0	0	0	0	6.78447	0	0	54.2758	6.78447	0	0	0	0	0	0	0	0	0		0	0	0	0	0	6.78447
1977-08-12	38	33		1					2			8	1		1			3						6.78447	0	0	0	0	13.5689	0	0	54.2758	6.78447	0	6.78447	0	0	20.3534	0	0	0	0		6.78447	0	0	0	0	6.78447
1977-08-19	38	33		1					2			8	1		1			5	2					6.78447	0	0	0	0	13.5689	0	0	54.2758	6.78447	0	6.78447	0	0	33.9224	13.5689	0	0	0		0	0	0	0	0	0
1977-08-25	38	33		1	1				2			8	2		1		10	8	3					6.78447	6.78447	0	0	0	13.5689	0	0	54.2758	13.5689	0	6.78447	0	67.8447	54.2758	20.3534	0	0	0		0	6.78447	0	0	0	0
1977-08-31	38	33		1	1				2			8	2		5		20	10	5					6.78447	6.78447	0	0	0	13.5689	0	0	54.2758	13.5689	0	33.9224	0	135.689	67.8447	33.9224	0	0	0		0	0	0	0	0	0
1977-09-07	38	33		1	1				2			8	2		5		15	35	20					6.78447	6.78447	0	0	0	13.5689	0	0	54.2758	13.5689	0	33.9224	0	101.767	237.456	135.689	0	0	0		0	0	0	0	0	0
1977-09-14	38	33		1	1				2			8	2		5		5	50	25					6.78447	6.78447	0	0	0	13.5689	0	0	54.2758	13.5689	0	33.9224	0	33.9224	339.224	169.612	0	0	0		0	0	0	0	0	0
																								0	0	0	0	0	0	0	0	0	0	0	0	0	0	0	0	0	0	0		-6.78447	-6.78447	0	0	0	-13.5689
1977-07-27	39	29										2												0	0	0	0	0	0	0	0	10.4789	0	0	0	0	0	0	0	0	0	0		0	0	0	0	0	0
1977-08-03	39	29							1			4	1											0	0	0	0	0	5.23943	0	0	20.9577	5.23943	0	0	0	0	0	0	0	0	0		0	0	0	0	0	5.23943
1977-08-12	39	29							1			8	2					3						0	0	0	0	0	5.23943	0	0	41.9154	10.4789	0	0	0	0	15.7183	0	0	0	0		0	0	0	0	0	0
1977-08-19	39	29							1			8	2					8	2					0	0	0	0	0	5.23943	0	0	41.9154	10.4789	0	0	0	0	41.9154	10.4789	0	0	0		0	0	0	0	0	0
1977-08-25	39	29							1			8	2				20	20	30					0	0	0	0	0	5.23943	0	0	41.9154	10.4789	0	0	0	104.789	104.789	157.183	0	0	0		0	0	0	0	0	0
1977-08-31	39	29							1			8	2				4	45	40					0	0	0	0	0	5.23943	0	0	41.9154	10.4789	0	0	0	20.9577	235.774	209.577	0	0	0		0	0	0	0	0	0
																								0	0	0	0	0	0	0	0	0	0	0	0	0	0	0	0	0	0	0		0	0	0	0	0	-5.23943
1977-07-27	40	32																						0	0	0	0	0	0	0	0	0	0	0	0	0	0	0	0	0	0	0		0	0	0	0	0	0
1977-08-03	40	32										2												0	0	0	0	0	0	0	0	12.759	0	0	0	0	0	0	0	0	0	0		0	0	0	0	0	0
1977-08-12	40	32			1							5												0	6.37952	0	0	0	0	0	0	31.8976	0	0	0	0	0	0	0	0	0	0		0	6.37952	0	0	0	0
1977-08-19	40	32			1				1			5	1											0	6.37952	0	0	0	6.37952	0	0	31.8976	6.37952	0	0	0	0	0	0	0	0	0		0	0	0	0	0	6.37952
1977-08-25	40	32			1				2			5	1					3						0	6.37952	0	0	0	12.759	0	0	31.8976	6.37952	0	0	0	0	19.1386	0	0	0	0		0	0	0	0	0	6.37952
1977-08-31	40	32			1				2			5	2				10	5						0	6.37952	0	0	0	12.759	0	0	31.8976	12.759	0	0	0	63.7952	31.8976	0	0	0	0		0	0	0	0	0	0
1977-09-07	40	32			1				2			5	2				20	10	1					0	6.37952	0	0	0	12.759	0	0	31.8976	12.759	0	0	0	127.59	63.7952	6.37952	0	0	0		0	0	0	0	0	0
1977-09-14	40	32			1				2			5	2				30	30	20					0	6.37952	0	0	0	12.759	0	0	31.8976	12.759	0	0	0	191.386	191.386	127.59	0	0	0		0	0	0	0	0	0
1977-09-21	40	32			1				2			5	2				5	45	40	1				0	6.37952	0	0	0	12.759	0	0	31.8976	12.759	0	0	0	31.8976	287.078	255.181	6.37952	0	0		0	0	0	0	0	0
																								0	0	0	0	0	0	0	0	0	0	0	0	0	0	0	0	0	0	0		0	-6.37952	0	0	0	-12.759
1977-08-03	41	29							1			3												0	0	0	0	0	5.23943	0	0	15.7183	0	0	0	0	0	0	0	0	0	0		0	0	0	0	0	5.23943
1977-08-12	41	29			1				1			5	1					3						0	5.23943	0	0	0	5.23943	0	0	26.1972	5.23943	0	0	0	0	15.7183	0	0	0	0		0	5.23943	0	0	0	0
1977-08-19	41	29			1				1			5	1					4						0	5.23943	0	0	0	5.23943	0	0	26.1972	5.23943	0	0	0	0	20.9577	0	0	0	0		0	0	0	0	0	0
1977-08-25	41	29			1				1			5	1					5						0	5.23943	0	0	0	5.23943	0	0	26.1972	5.23943	0	0	0	0	26.1972	0	0	0	0		0	0	0	0	0	0
1977-08-31	41	29			1				2			5	1					8	5					0	5.23943	0	0	0	10.4789	0	0	26.1972	5.23943	0	0	0	0	41.9154	26.1972	0	0	0		0	0	0	0	0	5.23943
1977-09-07	41	29			1				2			5	1				20	15	25					0	5.23943	0	0	0	10.4789	0	0	26.1972	5.23943	0	0	0	104.789	78.5914	130.986	0	0	0		0	0	0	0	0	0
1977-09-14	41	29			1				2			5	1				10	20	50					0	5.23943	0	0	0	10.4789	0	0	26.1972	5.23943	0	0	0	52.3943	104.789	261.971	0	0	0		0	0	0	0	0	0
1977-09-21	41	29			1				2			5	1				5	10	70					0	5.23943	0	0	0	10.4789	0	0	26.1972	5.23943	0	0	0	26.1972	52.3943	366.76	0	0	0		0	0	0	0	0	0
1977-09-28	41	29			1				2			5	1				1	5	85	1				0	5.23943	0	0	0	10.4789	0	0	26.1972	5.23943	0	0	0	5.23943	26.1972	445.352	5.23943	0	0		0	0	0	0	0	0
																								0	0	0	0	0	0	0	0	0	0	0	0	0	0	0	0	0	0	0		0	-5.23943	0	0	0	-10.4789
1977-08-03	42	31										1												0	0	0	0	0	0	0	0	5.98703	0	0	0	0	0	0	0	0	0	0		0	0	0	0	0	0
1977-08-12	42	31			1							2												0	5.98703	0	0	0	0	0	0	11.9741	0	0	0	0	0	0	0	0	0	0		0	5.98703	0	0	0	0
1977-08-19	42	31			1							3	1					1						0	5.98703	0	0	0	0	0	0	17.9611	5.98703	0	0	0	0	5.98703	0	0	0	0		0	0	0	0	0	0
1977-08-25	42	31			1							5	2					3						0	5.98703	0	0	0	0	0	0	29.9352	11.9741	0	0	0	0	17.9611	0	0	0	0		0	0	0	0	0	0
1977-08-31	42	31			1							5	2		2			5						0	5.98703	0	0	0	0	0	0	29.9352	11.9741	0	11.9741	0	0	29.9352	0	0	0	0		0	0	0	0	0	0
1977-09-07	42	31			1							5	2		2		10	10	2					0	5.98703	0	0	0	0	0	0	29.9352	11.9741	0	11.9741	0	59.8703	59.8703	11.9741	0	0	0		0	0	0	0	0	0
1977-09-14	42	31			1							5	2		2		20	20	30					0	5.98703	0	0	0	0	0	0	29.9352	11.9741	0	11.9741	0	119.741	119.741	179.611	0	0	0		0	0	0	0	0	0
1977-09-21	42	31			1							5	2		2		10	20	50					0	5.98703	0	0	0	0	0	0	29.9352	11.9741	0	11.9741	0	59.8703	119.741	299.351	0	0	0		0	0	0	0	0	0
1977-09-28	42	31			1							5	2		2		5	5	80	1				0	5.98703	0	0	0	0	0	0	29.9352	11.9741	0	11.9741	0	29.9352	29.9352	478.962	5.98703	0	0		0	0	0	0	0	0
																								0	0	0	0	0	0	0	0	0	0	0	0	0	0	0	0	0	0	0		0	-5.98703	0	0	0	0
1977-08-12	43	35																						0	0	0	0	0	0	0	0	0	0	0	0	0	0	0	0	0	0	0		0	0	0	0	0	0
1977-08-19	43	35										2	2											0	0	0	0	0	0	0	0	15.2635	15.2635	0	0	0	0	0	0	0	0	0		0	0	0	0	0	0
1977-08-25	43	35			1				1			5	2					1						0	7.63175	0	0	0	7.63175	0	0	38.1587	15.2635	0	0	0	0	7.63175	0	0	0	0		0	7.63175	0	0	0	7.63175
1977-08-31	43	35			1				1			5	2					2						0	7.63175	0	0	0	7.63175	0	0	38.1587	15.2635	0	0	0	0	15.2635	0	0	0	0		0	0	0	0	0	0
1977-09-07	43	35			1				1			5	3				20	3	1					0	7.63175	0	0	0	7.63175	0	0	38.1587	22.8952	0	0	0	152.635	22.8952	7.63175	0	0	0		0	0	0	0	0	0
1977-09-14	43	35		1	1				1			15	3				30	10	2					7.63175	7.63175	0	0	0	7.63175	0	0	114.476	22.8952	0	0	0	228.952	76.3175	15.2635	0	0	0		7.63175	0	0	0	0	0
1977-09-21	43	35		1	1				1			15	3				30	20	5					7.63175	7.63175	0	0	0	7.63175	0	0	114.476	22.8952	0	0	0	228.952	152.635	38.1587	0	0	0		0	0	0	0	0	0
1977-09-28	43	35		1	1				1			15	3				20	20	20					7.63175	7.63175	0	0	0	7.63175	0	0	114.476	22.8952	0	0	0	152.635	152.635	152.635	0	0	0		0	0	0	0	0	0
1977-10-03	43	35		1	1				1			15	3				5	20	40					7.63175	7.63175	0	0	0	7.63175	0	0	114.476	22.8952	0	0	0	38.1587	152.635	305.27	0	0	0		0	0	0	0	0	0
1977-10-10	43	35		1	1				1			15	3				5	15	50					7.63175	7.63175	0	0	0	7.63175	0	0	114.476	22.8952	0	0	0	38.1587	114.476	381.587	0	0	0		0	0	0	0	0	0
1977-10-18	43	35		1	1				1			15	3				5	5	60					7.63175	7.63175	0	0	0	7.63175	0	0	114.476	22.8952	0	0	0	38.1587	38.1587	457.905	0	0	0		0	0	0	0	0	0
1977-10-24	43	35		1	1				1			15	3				4	5	70					7.63175	7.63175	0	0	0	7.63175	0	0	114.476	22.8952	0	0	0	30.527	38.1587	534.222	0	0	0		0	0	0	0	0	0
																								0	0	0	0	0	0	0	0	0	0	0	0	0	0	0	0	0	0	0		-7.63175	-7.63175	0	0	0	-7.63175
1977-08-12	44	33.5			1																			0	6.99162	0	0	0	0	0	0	0	0	0	0	0	0	0	0	0	0	0		0	6.99162	0	0	0	0
1977-08-19	44	33.5			1							2	1											0	6.99162	0	0	0	0	0	0	13.9832	6.99162	0	0	0	0	0	0	0	0	0		0	0	0	0	0	0
1977-08-25	44	33.5			1							5	2											0	6.99162	0	0	0	0	0	0	34.9581	13.9832	0	0	0	0	0	0	0	0	0		0	0	0	0	0	0
1977-08-31	44	33.5			1							5	2					2						0	6.99162	0	0	0	0	0	0	34.9581	13.9832	0	0	0	0	13.9832	0	0	0	0		0	0	0	0	0	0
1977-09-07	44	33.5			1				1			5	2					2						0	6.99162	0	0	0	6.99162	0	0	34.9581	13.9832	0	0	0	0	13.9832	0	0	0	0		0	0	0	0	0	6.99162
1977-09-14	44	33.5			1				1			5	2				25	20						0	6.99162	0	0	0	6.99162	0	0	34.9581	13.9832	0	0	0	174.79	139.832	0	0	0	0		0	0	0	0	0	0
1977-09-21	44	33.5			1				1			5	2				30	30						0	6.99162	0	0	0	6.99162	0	0	34.9581	13.9832	0	0	0	209.749	209.749	0	0	0	0		0	0	0	0	0	0
1977-09-28	44	33.5			1				1			5	2				30	30	10					0	6.99162	0	0	0	6.99162	0	0	34.9581	13.9832	0	0	0	209.749	209.749	69.9162	0	0	0		0	0	0	0	0	0
1977-10-03	44	33.5			1				1			5	3				10	30	30					0	6.99162	0	0	0	6.99162	0	0	34.9581	20.9749	0	0	0	69.9162	209.749	209.749	0	0	0		0	0	0	0	0	0
1977-10-10	44	33.5			1				1			5	3				10	10	60					0	6.99162	0	0	0	6.99162	0	0	34.9581	20.9749	0	0	0	69.9162	69.9162	419.497	0	0	0		0	0	0	0	0	0
1977-10-18	44	33.5			1				1			5	3				5	10	75					0	6.99162	0	0	0	6.99162	0	0	34.9581	20.9749	0	0	0	34.9581	69.9162	524.371	0	0	0		0	0	0	0	0	0
																								0	0	0	0	0	0	0	0	0	0	0	0	0	0	0	0	0	0	0		0	-6.99162	0	0	0	-6.99162
1977-08-12	45	37								1		1												0	0	0	0	0	0	8.52887	0	8.52887	0	0	0	0	0	0	0	0	0	0		0	0	0	0	0	0
1977-08-19	45	37			1				1	1		2												0	8.52887	0	0	0	8.52887	8.52887	0	17.0577	0	0	0	0	0	0	0	0	0	0		0	8.52887	0	0	0	8.52887
1977-08-25	45	37			1				1	1		5	2					2						0	8.52887	0	0	0	8.52887	8.52887	0	42.6443	17.0577	0	0	0	0	17.0577	0	0	0	0		0	0	0	0	0	0
1977-08-31	45	37			1				1	1		5	2		5			3	2					0	8.52887	0	0	0	8.52887	8.52887	0	42.6443	17.0577	0	42.6443	0	0	25.5866	17.0577	0	0	0		0	0	0	0	0	0
1977-09-07	45	37			1				1	1		5	2		5		10	10	8					0	8.52887	0	0	0	8.52887	8.52887	0	42.6443	17.0577	0	42.6443	0	85.2887	85.2887	68.231	0	0	0		0	0	0	0	0	0
1977-09-14	45	37		5	1				1	1		8	2		5		30	30	10					42.6443	8.52887	0	0	0	8.52887	8.52887	0	68.231	17.0577	0	42.6443	0	255.866	255.866	85.2887	0	0	0		42.6443	0	0	0	0	0
1977-09-21	45	37		5	1				1	1		8	2		5		15	35	15					42.6443	8.52887	0	0	0	8.52887	8.52887	0	68.231	17.0577	0	42.6443	0	127.933	298.51	127.933	0	0	0		0	0	0	0	0	0
1977-09-28	45	37		5	1				1	1		8	2		5		5	30	40	1				42.6443	8.52887	0	0	0	8.52887	8.52887	0	68.231	17.0577	0	42.6443	0	42.6443	255.866	341.155	8.52887	0	0		0	0	0	0	0	0
																								0	0	0	0	0	0	0	0	0	0	0	0	0	0	0	0	0	0	0		-42.6443	-8.52887	0	0	0	-8.52887
1977-08-12	46	32																						0	0	0	0	0	0	0	0	0	0	0	0	0	0	0	0	0	0	0		0	0	0	0	0	0
1977-08-19	46	32							1	1		1	1											0	0	0	0	0	6.37952	6.37952	0	6.37952	6.37952	0	0	0	0	0	0	0	0	0		0	0	0	0	0	6.37952
1977-08-25	46	32			1				1	1		5	2					2						0	6.37952	0	0	0	6.37952	6.37952	0	31.8976	12.759	0	0	0	0	12.759	0	0	0	0		0	6.37952	0	0	0	0
1977-08-31	46	32			1				2	1		5	2					5	2					0	6.37952	0	0	0	12.759	6.37952	0	31.8976	12.759	0	0	0	0	31.8976	12.759	0	0	0		0	0	0	0	0	6.37952
1977-09-07	46	32			1				2	1		5	2					10	3					0	6.37952	0	0	0	12.759	6.37952	0	31.8976	12.759	0	0	0	0	63.7952	19.1386	0	0	0		0	0	0	0	0	0
1977-09-14	46	32			1				2	1		10	2				30	15	12					0	6.37952	0	0	0	12.759	6.37952	0	63.7952	12.759	0	0	0	191.386	95.6928	76.5542	0	0	0		0	0	0	0	0	0
1977-09-21	46	32			1				2	1		15	2				20	20	25					0	6.37952	0	0	0	12.759	6.37952	0	95.6928	12.759	0	0	0	127.59	127.59	159.488	0	0	0		0	0	0	0	0	0
1977-09-28	46	32			1				2	1		20	2				15	15	35					0	6.37952	0	0	0	12.759	6.37952	0	127.59	12.759	0	0	0	95.6928	95.6928	223.283	0	0	0		0	0	0	0	0	0
1977-10-03	46	32			1				2	1		20	2				10	10	45					0	6.37952	0	0	0	12.759	6.37952	0	127.59	12.759	0	0	0	63.7952	63.7952	287.078	0	0	0		0	0	0	0	0	0
1977-10-10	46	32			1				2	1		20	2				4	5	65					0	6.37952	0	0	0	12.759	6.37952	0	127.59	12.759	0	0	0	25.5181	31.8976	414.669	0	0	0		0	0	0	0	0	0
																								0	0	0	0	0	0	0	0	0	0	0	0	0	0	0	0	0	0	0		0	-6.37952	0	0	0	-12.759
1977-08-12	47	14																						0	0	0	0	0	0	0	0	0	0	0	0	0	0	0	0	0	0	0		0	0	0	0	0	0
1977-08-19	47	14			1							5												0	1.22108	0	0	0	0	0	0	6.1054	0	0	0	0	0	0	0	0	0	0		0	1.22108	0	0	0	0
1977-08-25	47	14			1							5												0	1.22108	0	0	0	0	0	0	6.1054	0	0	0	0	0	0	0	0	0	0		0	0	0	0	0	0
1977-08-31	47	14			1							5	1											0	1.22108	0	0	0	0	0	0	6.1054	1.22108	0	0	0	0	0	0	0	0	0		0	0	0	0	0	0
1977-09-07	47	14			1							5	1					8	2					0	1.22108	0	0	0	0	0	0	6.1054	1.22108	0	0	0	0	9.76864	2.44216	0	0	0		0	0	0	0	0	0
1977-09-14	47	14			1							5	1				50	30	5					0	1.22108	0	0	0	0	0	0	6.1054	1.22108	0	0	0	61.054	36.6324	6.1054	0	0	0		0	0	0	0	0	0
1977-09-21	47	14			1							5	1				30	50	10					0	1.22108	0	0	0	0	0	0	6.1054	1.22108	0	0	0	36.6324	61.054	12.2108	0	0	0		0	0	0	0	0	0
																								0	0	0	0	0	0	0	0	0	0	0	0	0	0	0	0	0	0	0		0	-1.22108	0	0	0	0
1977-08-19	48	36.5							1	1		1												0	0	0	0	0	8.29992	8.29992	0	8.29992	0	0	0	0	0	0	0	0	0	0		0	0	0	0	0	8.29992
1977-08-25	48	36.5							1	1		5	4											0	0	0	0	0	8.29992	8.29992	0	41.4996	33.1997	0	0	0	0	0	0	0	0	0		0	0	0	0	0	0
1977-08-31	48	36.5			1				2	1		8	4					2						0	8.29992	0	0	0	16.5998	8.29992	0	66.3993	33.1997	0	0	0	0	16.5998	0	0	0	0		0	8.29992	0	0	0	8.29992
1977-09-07	48	36.5			1				2	1		8	4					3						0	8.29992	0	0	0	16.5998	8.29992	0	66.3993	33.1997	0	0	0	0	24.8998	0	0	0	0		0	0	0	0	0	0
1977-09-14	48	36.5			1				2	1		8	4				40	30						0	8.29992	0	0	0	16.5998	8.29992	0	66.3993	33.1997	0	0	0	331.997	248.998	0	0	0	0		0	0	0	0	0	0
1977-09-21	48	36.5			1				2	1		8	4				15	15	40					0	8.29992	0	0	0	16.5998	8.29992	0	66.3993	33.1997	0	0	0	124.499	124.499	331.997	0	0	0		0	0	0	0	0	0
1977-09-28	48	36.5			1				2	1		8	4				5	5	60					0	8.29992	0	0	0	16.5998	8.29992	0	66.3993	33.1997	0	0	0	41.4996	41.4996	497.995	0	0	0		0	0	0	0	0	0
1977-10-03	48	36.5			1				2	1		8	4				4	5	75					0	8.29992	0	0	0	16.5998	8.29992	0	66.3993	33.1997	0	0	0	33.1997	41.4996	622.494	0	0	0		0	0	0	0	0	0
1977-08-19	49	36.5		1						1		2						1						8.29992	0	0	0	0	0	8.29992	0	16.5998	0	0	0	0	0	8.29992	0	0	0	0		8.29992	-8.29992	0	0	0	-16.5998
																								0	0	0	0	0	0	0	0	0	0	0	0	0	0	0	0	0	0	0		-8.29992	0	0	0	0	0
1977-08-25	49	33.5		1	1					1		5	1					3						6.99162	6.99162	0	0	0	0	6.99162	0	34.9581	6.99162	0	0	0	0	20.9749	0	0	0	0		6.99162	6.99162	0	0	0	0
1977-08-31	49	33.5		1	1					1		5	1		3			15	10					6.99162	6.99162	0	0	0	0	6.99162	0	34.9581	6.99162	0	20.9749	0	0	104.874	69.9162	0	0	0		0	0	0	0	0	0
1977-09-07	49	33.5		1	1					1		5	1		3		30	40	10					6.99162	6.99162	0	0	0	0	6.99162	0	34.9581	6.99162	0	20.9749	0	209.749	279.665	69.9162	0	0	0		0	0	0	0	0	0
1977-09-14	49	33.5		1	1					1		5	1		3		10	50	20					6.99162	6.99162	0	0	0	0	6.99162	0	34.9581	6.99162	0	20.9749	0	69.9162	349.581	139.832	0	0	0		0	0	0	0	0	0
1977-09-21	49	33.5		1	1					1		5	1		3		3	60	25	1				6.99162	6.99162	0	0	0	0	6.99162	0	34.9581	6.99162	0	20.9749	0	20.9749	419.497	174.79	6.99162	0	0		0	0	0	0	0	0
																								0	0	0	0	0	0	0	0	0	0	0	0	0	0	0	0	0	0	0		-6.99162	-6.99162	0	0	0	0
1977-08-19	50	31.5							1	1		3	2											0	0	0	0	0	6.18172	6.18172	0	18.5452	12.3634	0	0	0	0	0	0	0	0	0		0	0	0	0	0	6.18172
1977-08-25	50	31.5							2	1		3	3					5						0	0	0	0	0	12.3634	6.18172	0	18.5452	18.5452	0	0	0	0	30.9086	0	0	0	0		0	0	0	0	0	6.18172
1977-08-31	50	31.5							2	1		3	3				20	60						0	0	0	0	0	12.3634	6.18172	0	18.5452	18.5452	0	0	0	123.634	370.903	0	0	0	0		0	0	0	0	0	0
1977-09-07	50	31.5							2	1		3	3				5	80	5					0	0	0	0	0	12.3634	6.18172	0	18.5452	18.5452	0	0	0	30.9086	494.537	30.9086	0	0	0		0	0	0	0	0	0
																								0	0	0	0	0	0	0	0	0	0	0	0	0	0	0	0	0	0	0		0	0	0	0	0	-12.3634
1977-08-19	51	31.5							1			1	1											0	0	0	0	0	6.18172	0	0	6.18172	6.18172	0	0	0	0	0	0	0	0	0		0	0	0	0	0	6.18172
1977-08-25	51	31.5							1			2	2											0	0	0	0	0	6.18172	0	0	12.3634	12.3634	0	0	0	0	0	0	0	0	0		0	0	0	0	0	0
1977-08-31	51	31.5			1				1			3	3					1						0	6.18172	0	0	0	6.18172	0	0	18.5452	18.5452	0	0	0	0	6.18172	0	0	0	0		0	6.18172	0	0	0	0
1977-09-07	51	31.5			1				1			3	3					1						0	6.18172	0	0	0	6.18172	0	0	18.5452	18.5452	0	0	0	0	6.18172	0	0	0	0		0	0	0	0	0	0
1977-09-14	51	31.5			1				1			3	3				20	15						0	6.18172	0	0	0	6.18172	0	0	18.5452	18.5452	0	0	0	123.634	92.7258	0	0	0	0		0	0	0	0	0	0
1977-09-21	51	31.5			1				1			3	3				50	25						0	6.18172	0	0	0	6.18172	0	0	18.5452	18.5452	0	0	0	309.086	154.543	0	0	0	0		0	0	0	0	0	0
1977-09-28	51	31.5			1				1			3	3				30	30	20					0	6.18172	0	0	0	6.18172	0	0	18.5452	18.5452	0	0	0	185.452	185.452	123.634	0	0	0		0	0	0	0	0	0
1977-10-03	51	31.5			1				1			3	3				10	50	30					0	6.18172	0	0	0	6.18172	0	0	18.5452	18.5452	0	0	0	61.8172	309.086	185.452	0	0	0		0	0	0	0	0	0
																								0	0	0	0	0	0	0	0	0	0	0	0	0	0	0	0	0	0	0		0	-6.18172	0	0	0	-6.18172
1977-08-19	52	32			1							1												0	6.37952	0	0	0	0	0	0	6.37952	0	0	0	0	0	0	0	0	0	0		0	6.37952	0	0	0	0
1977-08-25	52	32			1				1			2	3											0	6.37952	0	0	0	6.37952	0	0	12.759	19.1386	0	0	0	0	0	0	0	0	0		0	0	0	0	0	6.37952
1977-08-31	52	32			1				1			3	3					2						0	6.37952	0	0	0	6.37952	0	0	19.1386	19.1386	0	0	0	0	12.759	0	0	0	0		0	0	0	0	0	0
1977-09-07	52	32			1				1			3	3		3			8						0	6.37952	0	0	0	6.37952	0	0	19.1386	19.1386	0	19.1386	0	0	51.0362	0	0	0	0		0	0	0	0	0	0
1977-09-14	52	32			1				1			3	3		3			15	15					0	6.37952	0	0	0	6.37952	0	0	19.1386	19.1386	0	19.1386	0	0	95.6928	95.6928	0	0	0		0	0	0	0	0	0
1977-09-21	52	32			1				1			3	3		3		30	20	30					0	6.37952	0	0	0	6.37952	0	0	19.1386	19.1386	0	19.1386	0	191.386	127.59	191.386	0	0	0		0	0	0	0	0	0
1977-09-28	52	32			1				1			3	3		3		25	5	50					0	6.37952	0	0	0	6.37952	0	0	19.1386	19.1386	0	19.1386	0	159.488	31.8976	318.976	0	0	0		0	0	0	0	0	0
1977-10-03	52	32			1				1			3	3		3		4	5	80					0	6.37952	0	0	0	6.37952	0	0	19.1386	19.1386	0	19.1386	0	25.5181	31.8976	510.362	0	0	0		0	0	0	0	0	0
																								0	0	0	0	0	0	0	0	0	0	0	0	0	0	0	0	0	0	0		0	-6.37952	0	0	0	-6.37952
1977-08-19	53	30										1	1											0	0	0	0	0	0	0	0	5.607	5.607	0	0	0	0	0	0	0	0	0		0	0	0	0	0	0
1977-08-25	53	30							1			3	2											0	0	0	0	0	5.607	0	0	16.821	11.214	0	0	0	0	0	0	0	0	0		0	0	0	0	0	5.607
1977-08-31	53	30							1			5	2					3						0	0	0	0	0	5.607	0	0	28.035	11.214	0	0	0	0	16.821	0	0	0	0		0	0	0	0	0	0
1977-09-07	53	30							1			5	3				10	8	5					0	0	0	0	0	5.607	0	0	28.035	16.821	0	0	0	56.07	44.856	28.035	0	0	0		0	0	0	0	0	0
1977-09-14	53	30							1			5	3				30	20	25					0	0	0	0	0	5.607	0	0	28.035	16.821	0	0	0	168.21	112.14	140.175	0	0	0		0	0	0	0	0	0
1977-09-21	53	30							1			5	3				5	35	50	1				0	0	0	0	0	5.607	0	0	28.035	16.821	0	0	0	28.035	196.245	280.35	5.607	0	0		0	0	0	0	0	0
																								0	0	0	0	0	0	0	0	0	0	0	0	0	0	0	0	0	0	0		0	0	0	0	0	-5.607
1977-08-19	54	30			1																			0	5.607	0	0	0	0	0	0	0	0	0	0	0	0	0	0	0	0	0		0	5.607	0	0	0	0
1977-08-25	54	30			1							2	2											0	5.607	0	0	0	0	0	0	11.214	11.214	0	0	0	0	0	0	0	0	0		0	0	0	0	0	0
1977-08-31	54	30			1				1			3	3											0	5.607	0	0	0	5.607	0	0	16.821	16.821	0	0	0	0	0	0	0	0	0		0	0	0	0	0	5.607
1977-09-07	54	30			1				1			8	4					2						0	5.607	0	0	0	5.607	0	0	44.856	22.428	0	0	0	0	11.214	0	0	0	0		0	0	0	0	0	0
1977-09-14	54	30			1				1			8	5					30	1					0	5.607	0	0	0	5.607	0	0	44.856	28.035	0	0	0	0	168.21	5.607	0	0	0		0	0	0	0	0	0
1977-09-21	54	30			1				1			8	5				20	40	20					0	5.607	0	0	0	5.607	0	0	44.856	28.035	0	0	0	112.14	224.28	112.14	0	0	0		0	0	0	0	0	0
1977-09-28	54	30			1				1			8	5				5	40	40	1				0	5.607	0	0	0	5.607	0	0	44.856	28.035	0	0	0	28.035	224.28	224.28	5.607	0	0		0	0	0	0	0	0
																								0	0	0	0	0	0	0	0	0	0	0	0	0	0	0	0	0	0	0		0	-5.607	0	0	0	-5.607
1977-08-25	55	28										3												0	0	0	0	0	0	0	0	14.653	0	0	0	0	0	0	0	0	0	0		0	0	0	0	0	0
1977-08-31	55	28			1							5						1						0	4.88432	0	0	0	0	0	0	24.4216	0	0	0	0	0	4.88432	0	0	0	0		0	4.88432	0	0	0	0
1977-09-07	55	28			1				1			5	2				5	1						0	4.88432	0	0	0	4.88432	0	0	24.4216	9.76864	0	0	0	24.4216	4.88432	0	0	0	0		0	0	0	0	0	4.88432
1977-09-14	55	28			1				1			5	3				5	8	1					0	4.88432	0	0	0	4.88432	0	0	24.4216	14.653	0	0	0	24.4216	39.0746	4.88432	0	0	0		0	0	0	0	0	0
1977-09-21	55	28			1				1			5	3				20	10	5					0	4.88432	0	0	0	4.88432	0	0	24.4216	14.653	0	0	0	97.6864	48.8432	24.4216	0	0	0		0	0	0	0	0	0
1977-09-28	55	28			1				1			5	3				30	40	15					0	4.88432	0	0	0	4.88432	0	0	24.4216	14.653	0	0	0	146.53	195.373	73.2648	0	0	0		0	0	0	0	0	0
																								0	0	0	0	0	0	0	0	0	0	0	0	0	0	0	0	0	0	0		0	-4.88432	0	0	0	-4.88432
1977-08-25	56	29																						0	0	0	0	0	0	0	0	0	0	0	0	0	0	0	0	0	0	0		0	0	0	0	0	0
1977-08-31	56	29			1							4	2					1						0	5.23943	0	0	0	0	0	0	20.9577	10.4789	0	0	0	0	5.23943	0	0	0	0		0	5.23943	0	0	0	0
1977-09-07	56	29		1	1							10	5					1						5.23943	5.23943	0	0	0	0	0	0	52.3943	26.1972	0	0	0	0	5.23943	0	0	0	0		5.23943	0	0	0	0	0
1977-09-14	56	29		1	1							10	5				20	30						5.23943	5.23943	0	0	0	0	0	0	52.3943	26.1972	0	0	0	104.789	157.183	0	0	0	0		0	0	0	0	0	0
1977-09-21	56	29		1	1							10	5				20	20	20					5.23943	5.23943	0	0	0	0	0	0	52.3943	26.1972	0	0	0	104.789	104.789	104.789	0	0	0		0	0	0	0	0	0
1977-09-28	56	29		1	1							10	5				10	20	40					5.23943	5.23943	0	0	0	0	0	0	52.3943	26.1972	0	0	0	52.3943	104.789	209.577	0	0	0		0	0	0	0	0	0
1977-10-03	56	29		1	1							10	5				5	20	50					5.23943	5.23943	0	0	0	0	0	0	52.3943	26.1972	0	0	0	26.1972	104.789	261.971	0	0	0		0	0	0	0	0	0
1977-10-10	56	29		1	1							10	5				3	10	70					5.23943	5.23943	0	0	0	0	0	0	52.3943	26.1972	0	0	0	15.7183	52.3943	366.76	0	0	0		0	0	0	0	0	0
																								0	0	0	0	0	0	0	0	0	0	0	0	0	0	0	0	0	0	0		-5.23943	-5.23943	0	0	0	0
1977-08-25	57	33		1	1							2												6.78447	6.78447	0	0	0	0	0	0	13.5689	0	0	0	0	0	0	0	0	0	0		6.78447	6.78447	0	0	0	0
1977-08-31	57	33		1	1							3	1											6.78447	6.78447	0	0	0	0	0	0	20.3534	6.78447	0	0	0	0	0	0	0	0	0		0	0	0	0	0	0
1977-09-07	57	33		1	1				1			4	2											6.78447	6.78447	0	0	0	6.78447	0	0	27.1379	13.5689	0	0	0	0	0	0	0	0	0		0	0	0	0	0	6.78447
1977-09-14	57	33		1	1				1	1		8	3				30	5	1					6.78447	6.78447	0	0	0	6.78447	6.78447	0	54.2758	20.3534	0	0	0	203.534	33.9224	6.78447	0	0	0		0	0	0	0	0	0
1977-09-21	57	33		1	1				1	1		10	5				20	10	8					6.78447	6.78447	0	0	0	6.78447	6.78447	0	67.8447	33.9224	0	0	0	135.689	67.8447	54.2758	0	0	0		0	0	0	0	0	0
1977-09-28	57	33		1	1				1	1		10	5				20	25	10					6.78447	6.78447	0	0	0	6.78447	6.78447	0	67.8447	33.9224	0	0	0	135.689	169.612	67.8447	0	0	0		0	0	0	0	0	0
1977-10-03	57	33		1	1				1	1		10	5				20	30	15					6.78447	6.78447	0	0	0	6.78447	6.78447	0	67.8447	33.9224	0	0	0	135.689	203.534	101.767	0	0	0		0	0	0	0	0	0
1977-10-10	57	33		1	1				1	1		10	5				20	35	20					6.78447	6.78447	0	0	0	6.78447	6.78447	0	67.8447	33.9224	0	0	0	135.689	237.456	135.689	0	0	0		0	0	0	0	0	0
1977-10-18	57	33		1	1				1	1		10	5				20	25	30					6.78447	6.78447	0	0	0	6.78447	6.78447	0	67.8447	33.9224	0	0	0	135.689	169.612	203.534	0	0	0		0	0	0	0	0	0
1977-10-24	57	33		1	1				1	1		10	5				10	15	50					6.78447	6.78447	0	0	0	6.78447	6.78447	0	67.8447	33.9224	0	0	0	67.8447	101.767	339.224	0	0	0		0	0	0	0	0	0
1977-11-01	57	33		1	1				1	1		10	5				1	5	75					6.78447	6.78447	0	0	0	6.78447	6.78447	0	67.8447	33.9224	0	0	0	6.78447	33.9224	508.835	0	0	0		0	0	0	0	0	0
																								0	0	0	0	0	0	0	0	0	0	0	0	0	0	0	0	0	0	0		-6.78447	-6.78447	0	0	0	-6.78447
1977-08-31	58	35			1							2	1											0	7.63175	0	0	0	0	0	0	15.2635	7.63175	0	0	0	0	0	0	0	0	0		0	7.63175	0	0	0	0
1977-09-07	58	35			1				1			3	2		1									0	7.63175	0	0	0	7.63175	0	0	22.8952	15.2635	0	7.63175	0	0	0	0	0	0	0		0	0	0	0	0	7.63175
1977-09-14	58	35			1				1			4	2		1			8	1					0	7.63175	0	0	0	7.63175	0	0	30.527	15.2635	0	7.63175	0	0	61.054	7.63175	0	0	0		0	0	0	0	0	0
1977-09-21	58	35			1				1			5	2		1			8	2					0	7.63175	0	0	0	7.63175	0	0	38.1587	15.2635	0	7.63175	0	0	61.054	15.2635	0	0	0		0	0	0	0	0	0
1977-09-28	58	35			1				1			5	2		1		10	10	5					0	7.63175	0	0	0	7.63175	0	0	38.1587	15.2635	0	7.63175	0	76.3175	76.3175	38.1587	0	0	0		0	0	0	0	0	0
1977-10-03	58	35			1				1			8	2		1		15	15	8					0	7.63175	0	0	0	7.63175	0	0	61.054	15.2635	0	7.63175	0	114.476	114.476	61.054	0	0	0		0	0	0	0	0	0
1977-10-10	58	35			1				1			10	2		1		10	10	40					0	7.63175	0	0	0	7.63175	0	0	76.3175	15.2635	0	7.63175	0	76.3175	76.3175	305.27	0	0	0		0	0	0	0	0	0
1977-10-18	58	35			1				1			10	2		1		5	25	45					0	7.63175	0	0	0	7.63175	0	0	76.3175	15.2635	0	7.63175	0	38.1587	190.794	343.429	0	0	0		0	0	0	0	0	0
1977-10-24	58	35			1				1			10	2		1		5	20	50					0	7.63175	0	0	0	7.63175	0	0	76.3175	15.2635	0	7.63175	0	38.1587	152.635	381.587	0	0	0		0	0	0	0	0	0
1977-11-01	58	35			1				1			10	2		1		5	5	75					0	7.63175	0	0	0	7.63175	0	0	76.3175	15.2635	0	7.63175	0	38.1587	38.1587	572.381	0	0	0		0	0	0	0	0	0
																								0	0	0	0	0	0	0	0	0	0	0	0	0	0	0	0	0	0	0		0	-7.63175	0	0	0	-7.63175
1977-09-07	59	16.5																						0	0	0	0	0	0	0	0	0	0	0	0	0	0	0	0	0	0	0		0	0	0	0	0	0
1977-09-14	59	16.5							1				1		3									0	0	0	0	0	1.69612	0	0	0	1.69612	0	5.08835	0	0	0	0	0	0	0		0	0	0	0	0	1.69612
1977-09-21	59	16.5							1				2		3			5	8					0	0	0	0	0	1.69612	0	0	0	3.39223	0	5.08835	0	0	8.48059	13.5689	0	0	0		0	0	0	0	0	0
1977-09-28	59	16.5							1				2		3		20	50	20	1				0	0	0	0	0	1.69612	0	0	0	3.39223	0	5.08835	0	33.9224	84.8059	33.9224	1.69612	0	0		0	0	0	0	0	0
Date	Nr	Length		Damage % of potential surface																				Damage in cm2 surface																				Damage (= decrease in cm2 surface per leaf per cause)
				03	04	05	06	07	08	09	10	11	12	13	14	15	16	17	18	19	20	21		03	04	05	06	07	08	09	10	11	12	13	14	15	16	17	18	19	20	21		03	04	05	06	07	08
Plot K Nymphaea alba Oude Waal 1977																								Plot K Nymphaea alba Oude Waal 1977																				Plot K Nymphaea alba Oude Waal 1977
1977-05-18	1	18																						0	0	0	0	0	0	0	0	0	0	0	0	0	0	0	0	0	0	0		0	0	0	0	0	0
1977-05-23	1	18													1									0	0	0	0	0	0	0	0	0	0	0	2.55312	0	0	0	0	0	0	0		0	0	0	0	0	0
1977-05-25	1	18		1			1								1									2.55312	0	0	2.55312	0	0	0	0	0	0	0	2.55312	0	0	0	0	0	0	0		2.55312	0	0	2.55312	0	0
1977-05-26	1	18		1			1								1									2.55312	0	0	2.55312	0	0	0	0	0	0	0	2.55312	0	0	0	0	0	0	0		0	0	0	0	0	0
1977-06-01	1	18		1	1		1								1			1						2.55312	2.55312	0	2.55312	0	0	0	0	0	0	0	2.55312	0	0	2.55312	0	0	0	0		0	2.55312	0	0	0	0
1977-06-06	1	18		5	1		2								1			1						12.7656	2.55312	0	5.10624	0	0	0	0	0	0	0	2.55312	0	0	2.55312	0	0	0	0		10.2125	0	0	2.55312	0	0
1977-06-09	1	18		5	1		2								1			2						12.7656	2.55312	0	5.10624	0	0	0	0	0	0	0	2.55312	0	0	5.10624	0	0	0	0		0	0	0	0	0	0
1977-06-13	1	18		5	1		2								1			3						12.7656	2.55312	0	5.10624	0	0	0	0	0	0	0	2.55312	0	0	7.65936	0	0	0	0		0	0	0	0	0	0
1977-06-17	1	18		20	1		2								1		60	3	1					51.0624	2.55312	0	5.10624	0	0	0	0	0	0	0	2.55312	0	153.187	7.65936	2.55312	0	0	0		38.2968	0	0	0	0	0
1977-06-20	1	18		20	1		2								1		60	3	1					51.0624	2.55312	0	5.10624	0	0	0	0	0	0	0	2.55312	0	153.187	7.65936	2.55312	0	0	0		0	0	0	0	0	0
																								0	0	0	0	0	0	0	0	0	0	0	0	0	0	0	0	0	0	0		-51.0624	-2.55312	0	-5.10624	0	0
1977-05-18	2	20																						0	0	0	0	0	0	0	0	0	0	0	0	0	0	0	0	0	0	0		0	0	0	0	0	0
1977-05-23	2	20		1			1																	3.152	0	0	3.152	0	0	0	0	0	0	0	0	0	0	0	0	0	0	0		3.152	0	0	3.152	0	0
1977-05-25	2	20		1			1																	3.152	0	0	3.152	0	0	0	0	0	0	0	0	0	0	0	0	0	0	0		0	0	0	0	0	0
1977-05-26	2	20		1	1		1	1																3.152	3.152	0	3.152	3.152	0	0	0	0	0	0	0	0	0	0	0	0	0	0		0	3.152	0	0	3.152	0
1977-06-01	2	20		1	1		1	1																3.152	3.152	0	3.152	3.152	0	0	0	0	0	0	0	0	0	0	0	0	0	0		0	0	0	0	0	0
1977-06-06	2	20		1	1		1	2																3.152	3.152	0	3.152	6.304	0	0	0	0	0	0	0	0	0	0	0	0	0	0		0	0	0	0	3.152	0
1977-06-09	2	20		1	1		1	2																3.152	3.152	0	3.152	6.304	0	0	0	0	0	0	0	0	0	0	0	0	0	0		0	0	0	0	0	0
1977-06-13	2	20		1	1		2	2								10								3.152	3.152	0	6.304	6.304	0	0	0	0	0	0	0	31.52	0	0	0	0	0	0		0	0	0	3.152	0	0
1977-06-17	2	20		20	1		2	2								10	30	25		1				63.04	3.152	0	6.304	6.304	0	0	0	0	0	0	0	31.52	94.56	78.8	0	3.152	0	0		59.888	0	0	0	0	0
																								0	0	0	0	0	0	0	0	0	0	0	0	0	0	0	0	0	0	0		-63.04	-3.152	0	-6.304	-6.304	0
1977-05-23	3	21.5																						0	0	0	0	0	0	0	0	0	0	0	0	0	0	0	0	0	0	0		0	0	0	0	0	0
1977-05-25	3	21.5					1																	0	0	0	3.64253	0	0	0	0	0	0	0	0	0	0	0	0	0	0	0		0	0	0	3.64253	0	0
1977-05-26	3	21.5					1																	0	0	0	3.64253	0	0	0	0	0	0	0	0	0	0	0	0	0	0	0		0	0	0	0	0	0
																								0	0	0	0	0	0	0	0	0	0	0	0	0	0	0	0	0	0	0		0	0	0	-3.64253	0	0
1977-05-23	4	14																						0	0	0	0	0	0	0	0	0	0	0	0	0	0	0	0	0	0	0		0	0	0	0	0	0
1977-05-25	4	14					1																	0	0	0	1.54448	0	0	0	0	0	0	0	0	0	0	0	0	0	0	0		0	0	0	1.54448	0	0
1977-05-26	4	14			1		1																	0	1.54448	0	1.54448	0	0	0	0	0	0	0	0	0	0	0	0	0	0	0		0	1.54448	0	0	0	0
1977-06-01	4	14			1		1											1						0	1.54448	0	1.54448	0	0	0	0	0	0	0	0	0	0	1.54448	0	0	0	0		0	0	0	0	0	0
1977-06-06	4	14			1		2		1									1						0	1.54448	0	3.08896	0	1.54448	0	0	0	0	0	0	0	0	1.54448	0	0	0	0		0	0	0	1.54448	0	1.54448
1977-06-09	4	14			1		2		1									3						0	1.54448	0	3.08896	0	1.54448	0	0	0	0	0	0	0	0	4.63344	0	0	0	0		0	0	0	0	0	0
1977-06-13	4	14		1	1		2		1									3						1.54448	1.54448	0	3.08896	0	1.54448	0	0	0	0	0	0	0	0	4.63344	0	0	0	0		1.54448	0	0	0	0	0
1977-06-17	4	14		5	1		2		1									3						7.7224	1.54448	0	3.08896	0	1.54448	0	0	0	0	0	0	0	0	4.63344	0	0	0	0		6.17792	0	0	0	0	0
1977-06-20	4	14		5	1		2		1									5	1					7.7224	1.54448	0	3.08896	0	1.54448	0	0	0	0	0	0	0	0	7.7224	1.54448	0	0	0		0	0	0	0	0	0
1977-06-27	4	14		5	1		2		1								20	10	2					7.7224	1.54448	0	3.08896	0	1.54448	0	0	0	0	0	0	0	30.8896	15.4448	3.08896	0	0	0		0	0	0	0	0	0
1977-07-01	4	14		5	1		2		1								20	10	2					7.7224	1.54448	0	3.08896	0	1.54448	0	0	0	0	0	0	0	30.8896	15.4448	3.08896	0	0	0		0	0	0	0	0	0
																								0	0	0	0	0	0	0	0	0	0	0	0	0	0	0	0	0	0	0		-7.7224	-1.54448	0	-3.08896	0	-1.54448
1977-05-23	5	21.5		1	1																			3.64253	3.64253	0	0	0	0	0	0	0	0	0	0	0	0	0	0	0	0	0		3.64253	3.64253	0	0	0	0
1977-05-25	5	21.5		1	1																			3.64253	3.64253	0	0	0	0	0	0	0	0	0	0	0	0	0	0	0	0	0		0	0	0	0	0	0
1977-05-26	5	21.5		1	1																			3.64253	3.64253	0	0	0	0	0	0	0	0	0	0	0	0	0	0	0	0	0		0	0	0	0	0	0
1977-06-01	5	21.5		1	1													1						3.64253	3.64253	0	0	0	0	0	0	0	0	0	0	0	0	3.64253	0	0	0	0		0	0	0	0	0	0
1977-06-06	5	21.5		1	1			2										1						3.64253	3.64253	0	0	7.28506	0	0	0	0	0	0	0	0	0	3.64253	0	0	0	0		0	0	0	0	7.28506	0
1977-06-09	5	21.5		1	1			2										2						3.64253	3.64253	0	0	7.28506	0	0	0	0	0	0	0	0	0	7.28506	0	0	0	0		0	0	0	0	0	0
1977-06-13	5	21.5		1	1		2	2							2			3						3.64253	3.64253	0	7.28506	7.28506	0	0	0	0	0	0	7.28506	0	0	10.9276	0	0	0	0		0	0	0	7.28506	0	0
1977-06-17	5	21.5		5	1		2	2	1						2			20						18.2127	3.64253	0	7.28506	7.28506	3.64253	0	0	0	0	0	7.28506	0	0	72.8506	0	0	0	0		14.5701	0	0	0	0	3.64253
1977-06-20	5	21.5		5	1		2	2	1						2			20						18.2127	3.64253	0	7.28506	7.28506	3.64253	0	0	0	0	0	7.28506	0	0	72.8506	0	0	0	0		0	0	0	0	0	0
1977-06-27	5	21.5		5	1		2	2	1						2		10	5	15					18.2127	3.64253	0	7.28506	7.28506	3.64253	0	0	0	0	0	7.28506	0	36.4253	18.2127	54.638	0	0	0		0	0	0	0	0	0
1977-07-01	5	21.5		5	1		2	2	1						2		10	5	15					18.2127	3.64253	0	7.28506	7.28506	3.64253	0	0	0	0	0	7.28506	0	36.4253	18.2127	54.638	0	0	0		0	0	0	0	0	0
																								0	0	0	0	0	0	0	0	0	0	0	0	0	0	0	0	0	0	0		-18.2127	-3.64253	0	-7.28506	-7.28506	-3.64253
1977-05-23	6	22						1																0	0	0	0	3.81392	0	0	0	0	0	0	0	0	0	0	0	0	0	0		0	0	0	0	3.81392	0
1977-05-25	6	22					1	1																0	0	0	3.81392	3.81392	0	0	0	0	0	0	0	0	0	0	0	0	0	0		0	0	0	3.81392	0	0
1977-05-26	6	22					1	1										1						0	0	0	3.81392	3.81392	0	0	0	0	0	0	0	0	0	3.81392	0	0	0	0		0	0	0	0	0	0
1977-06-01	6	22					1	1										1						0	0	0	3.81392	3.81392	0	0	0	0	0	0	0	0	0	3.81392	0	0	0	0		0	0	0	0	0	0
1977-06-06	6	22		1			1	3										1						3.81392	0	0	3.81392	11.4418	0	0	0	0	0	0	0	0	0	3.81392	0	0	0	0		3.81392	0	0	0	7.62784	0
1977-06-09	6	22		1			1	5										3						3.81392	0	0	3.81392	19.0696	0	0	0	0	0	0	0	0	0	11.4418	0	0	0	0		0	0	0	0	7.62784	0
1977-06-13	6	22		1			1	5							2			3						3.81392	0	0	3.81392	19.0696	0	0	0	0	0	0	7.62784	0	0	11.4418	0	0	0	0		0	0	0	0	0	0
1977-06-17	6	22		10			1	5							2		10	8						38.1392	0	0	3.81392	19.0696	0	0	0	0	0	0	7.62784	0	38.1392	30.5114	0	0	0	0		34.3253	0	0	0	0	0
1977-06-20	6	22		10			2	5							2		15	10						38.1392	0	0	7.62784	19.0696	0	0	0	0	0	0	7.62784	0	57.2088	38.1392	0	0	0	0		0	0	0	3.81392	0	0
1977-06-27	6	22		10			2	5							2		5	60	8					38.1392	0	0	7.62784	19.0696	0	0	0	0	0	0	7.62784	0	19.0696	228.835	30.5114	0	0	0		0	0	0	0	0	0
1977-07-01	6	22		10			2	5							2		5	60	8					38.1392	0	0	7.62784	19.0696	0	0	0	0	0	0	7.62784	0	19.0696	228.835	30.5114	0	0	0		0	0	0	0	0	0
																								0	0	0	0	0	0	0	0	0	0	0	0	0	0	0	0	0	0	0		-38.1392	0	0	-7.62784	-19.0696	0
1977-05-23	7	21.5		1	1																			3.64253	3.64253	0	0	0	0	0	0	0	0	0	0	0	0	0	0	0	0	0		3.64253	3.64253	0	0	0	0
1977-05-25	7	21.5		1	1		1																	3.64253	3.64253	0	3.64253	0	0	0	0	0	0	0	0	0	0	0	0	0	0	0		0	0	0	3.64253	0	0
1977-05-26	7	21.5		1	1		1			1						10								3.64253	3.64253	0	3.64253	0	0	3.64253	0	0	0	0	0	36.4253	0	0	0	0	0	0		0	0	0	0	0	0
1977-06-01	7	21.5		1	1		1			1						10		3						3.64253	3.64253	0	3.64253	0	0	3.64253	0	0	0	0	0	36.4253	0	10.9276	0	0	0	0		0	0	0	0	0	0
1977-06-06	7	21.5		1	1		2			1						15		3						3.64253	3.64253	0	7.28506	0	0	3.64253	0	0	0	0	0	54.638	0	10.9276	0	0	0	0		0	0	0	3.64253	0	0
1977-06-09	7	21.5		1	1		2			1						15		5						3.64253	3.64253	0	7.28506	0	0	3.64253	0	0	0	0	0	54.638	0	18.2127	0	0	0	0		0	0	0	0	0	0
1977-06-13	7	21.5		1	1		2			1					2	15		5						3.64253	3.64253	0	7.28506	0	0	3.64253	0	0	0	0	7.28506	54.638	0	18.2127	0	0	0	0		0	0	0	0	0	0
1977-06-17	7	21.5		1	1		2		2	1					2	15	40	25	5	1				3.64253	3.64253	0	7.28506	0	7.28506	3.64253	0	0	0	0	7.28506	54.638	145.701	91.0633	18.2127	3.64253	0	0		0	0	0	0	0	7.28506
																								0	0	0	0	0	0	0	0	0	0	0	0	0	0	0	0	0	0	0		-3.64253	-3.64253	0	-7.28506	0	-7.28506
1977-05-23	8	20																						0	0	0	0	0	0	0	0	0	0	0	0	0	0	0	0	0	0	0		0	0	0	0	0	0
1977-05-25	8	20																						0	0	0	0	0	0	0	0	0	0	0	0	0	0	0	0	0	0	0		0	0	0	0	0	0
1977-05-26	8	20																						0	0	0	0	0	0	0	0	0	0	0	0	0	0	0	0	0	0	0		0	0	0	0	0	0
																								0	0	0	0	0	0	0	0	0	0	0	0	0	0	0	0	0	0	0		0	0	0	0	0	0
1977-05-25	9	15.5																						0	0	0	0	0	0	0	0	0	0	0	0	0	0	0	0	0	0	0		0	0	0	0	0	0
1977-05-26	9	15.5																						0	0	0	0	0	0	0	0	0	0	0	0	0	0	0	0	0	0	0		0	0	0	0	0	0
																								0	0	0	0	0	0	0	0	0	0	0	0	0	0	0	0	0	0	0		0	0	0	0	0	0
1977-05-26	10	20					1			2						40								0	0	0	3.152	0	0	6.304	0	0	0	0	0	126.08	0	0	0	0	0	0		0	0	0	3.152	0	0
1977-06-01	10	20					1			2						40		1						0	0	0	3.152	0	0	6.304	0	0	0	0	0	126.08	0	3.152	0	0	0	0		0	0	0	0	0	0
1977-06-06	10	20					2	5		2						40		3						0	0	0	6.304	15.76	0	6.304	0	0	0	0	0	126.08	0	9.456	0	0	0	0		0	0	0	3.152	15.76	0
1977-06-09	10	20					2	5		2						40		8						0	0	0	6.304	15.76	0	6.304	0	0	0	0	0	126.08	0	25.216	0	0	0	0		0	0	0	0	0	0
1977-06-13	10	20					2	5		2						40		10						0	0	0	6.304	15.76	0	6.304	0	0	0	0	0	126.08	0	31.52	0	0	0	0		0	0	0	0	0	0
1977-06-17	10	20					2	5		2						40		12						0	0	0	6.304	15.76	0	6.304	0	0	0	0	0	126.08	0	37.824	0	0	0	0		0	0	0	0	0	0
1977-06-20	10	20					2	5		2						40		15						0	0	0	6.304	15.76	0	6.304	0	0	0	0	0	126.08	0	47.28	0	0	0	0		0	0	0	0	0	0
1977-06-27	10	20					2	5		2						40	15	15	15					0	0	0	6.304	15.76	0	6.304	0	0	0	0	0	126.08	47.28	47.28	47.28	0	0	0		0	0	0	0	0	0
1977-07-01	10	20					2	5		2						40	15	15	15					0	0	0	6.304	15.76	0	6.304	0	0	0	0	0	126.08	47.28	47.28	47.28	0	0	0		0	0	0	0	0	0
																								0	0	0	0	0	0	0	0	0	0	0	0	0	0	0	0	0	0	0		0	0	0	-6.304	-15.76	0
1977-05-26	11	22																						0	0	0	0	0	0	0	0	0	0	0	0	0	0	0	0	0	0	0		0	0	0	0	0	0
1977-06-01	11	22					1											3						0	0	0	3.81392	0	0	0	0	0	0	0	0	0	0	11.4418	0	0	0	0		0	0	0	3.81392	0	0
1977-06-06	11	22		10			1											3						38.1392	0	0	3.81392	0	0	0	0	0	0	0	0	0	0	11.4418	0	0	0	0		38.1392	0	0	0	0	0
1977-06-09	11	22		10			1											5						38.1392	0	0	3.81392	0	0	0	0	0	0	0	0	0	0	19.0696	0	0	0	0		0	0	0	0	0	0
1977-06-13	11	22		10	1		2											5						38.1392	3.81392	0	7.62784	0	0	0	0	0	0	0	0	0	0	19.0696	0	0	0	0		0	3.81392	0	3.81392	0	0
1977-06-17	11	22		15	1		2											5						57.2088	3.81392	0	7.62784	0	0	0	0	0	0	0	0	0	0	19.0696	0	0	0	0		19.0696	0	0	0	0	0
1977-06-20	11	22		15	1		2											5						57.2088	3.81392	0	7.62784	0	0	0	0	0	0	0	0	0	0	19.0696	0	0	0	0		0	0	0	0	0	0
1977-06-27	11	22		15	1		2								5			5	8					57.2088	3.81392	0	7.62784	0	0	0	0	0	0	0	19.0696	0	0	19.0696	30.5114	0	0	0		0	0	0	0	0	0
1977-07-01	11	22		15	1		2								5		10	5	12					57.2088	3.81392	0	7.62784	0	0	0	0	0	0	0	19.0696	0	38.1392	19.0696	45.767	0	0	0		0	0	0	0	0	0
1977-07-06	11	22		15	1		2								5		30	8	20					57.2088	3.81392	0	7.62784	0	0	0	0	0	0	0	19.0696	0	114.418	30.5114	76.2784	0	0	0		0	0	0	0	0	0
1977-07-13	11	22		15	1		2								5		30	8	20					57.2088	3.81392	0	7.62784	0	0	0	0	0	0	0	19.0696	0	114.418	30.5114	76.2784	0	0	0		0	0	0	0	0	0
																								0	0	0	0	0	0	0	0	0	0	0	0	0	0	0	0	0	0	0		-57.2088	-3.81392	0	-7.62784	0	0
1977-05-26	12	17																						0	0	0	0	0	0	0	0	0	0	0	0	0	0	0	0	0	0	0		0	0	0	0	0	0
1977-06-01	12	17		1																				2.27732	0	0	0	0	0	0	0	0	0	0	0	0	0	0	0	0	0	0		2.27732	0	0	0	0	0
1977-06-06	12	17		1																				2.27732	0	0	0	0	0	0	0	0	0	0	0	0	0	0	0	0	0	0		0	0	0	0	0	0
1977-06-09	12	17		5														2						11.3866	0	0	0	0	0	0	0	0	0	0	0	0	0	4.55464	0	0	0	0		9.10928	0	0	0	0	0
1977-06-13	12	17		5		3	2	2								5		3						11.3866	0	6.83196	4.55464	4.55464	0	0	0	0	0	0	0	11.3866	0	6.83196	0	0	0	0		0	0	6.83196	4.55464	4.55464	0
1977-06-17	12	17		5		3	2	2								5	25	50		1				11.3866	0	6.83196	4.55464	4.55464	0	0	0	0	0	0	0	11.3866	56.933	113.866	0	2.27732	0	0		0	0	0	0	0	0
																								0	0	0	0	0	0	0	0	0	0	0	0	0	0	0	0	0	0	0		-11.3866	0	-6.83196	-4.55464	-4.55464	0
1977-05-26	13	22			1																			0	3.81392	0	0	0	0	0	0	0	0	0	0	0	0	0	0	0	0	0		0	3.81392	0	0	0	0
1977-06-01	13	22		1	1													3						3.81392	3.81392	0	0	0	0	0	0	0	0	0	0	0	0	11.4418	0	0	0	0		3.81392	0	0	0	0	0
1977-06-06	13	22		1	1												20	8						3.81392	3.81392	0	0	0	0	0	0	0	0	0	0	0	76.2784	30.5114	0	0	0	0		0	0	0	0	0	0
1977-06-09	13	22		1	1												50	15						3.81392	3.81392	0	0	0	0	0	0	0	0	0	0	0	190.696	57.2088	0	0	0	0		0	0	0	0	0	0
1977-06-13	13	22		1	1												50	15						3.81392	3.81392	0	0	0	0	0	0	0	0	0	0	0	190.696	57.2088	0	0	0	0		0	0	0	0	0	0
																								0	0	0	0	0	0	0	0	0	0	0	0	0	0	0	0	0	0	0		-3.81392	-3.81392	0	0	0	0
1977-05-26	14	22		1	1																			3.81392	3.81392	0	0	0	0	0	0	0	0	0	0	0	0	0	0	0	0	0		3.81392	3.81392	0	0	0	0
1977-06-01	14	22		1	1											2		1						3.81392	3.81392	0	0	0	0	0	0	0	0	0	0	7.62784	0	3.81392	0	0	0	0		0	0	0	0	0	0
1977-06-06	14	22		1	1											2		1						3.81392	3.81392	0	0	0	0	0	0	0	0	0	0	7.62784	0	3.81392	0	0	0	0		0	0	0	0	0	0
1977-06-09	14	22		1	1											2		2						3.81392	3.81392	0	0	0	0	0	0	0	0	0	0	7.62784	0	7.62784	0	0	0	0		0	0	0	0	0	0
1977-06-13	14	22		5	1		2	2								2		8						19.0696	3.81392	0	7.62784	7.62784	0	0	0	0	0	0	0	7.62784	0	30.5114	0	0	0	0		15.2557	0	0	7.62784	7.62784	0
1977-06-17	14	22		5	1		2	2								2		18						19.0696	3.81392	0	7.62784	7.62784	0	0	0	0	0	0	0	7.62784	0	68.6506	0	0	0	0		0	0	0	0	0	0
1977-06-20	14	22		5	1		2	2								2		20						19.0696	3.81392	0	7.62784	7.62784	0	0	0	0	0	0	0	7.62784	0	76.2784	0	0	0	0		0	0	0	0	0	0
1977-06-27	14	22		8	1		2	2							2	2		5	20					30.5114	3.81392	0	7.62784	7.62784	0	0	0	0	0	0	7.62784	7.62784	0	19.0696	76.2784	0	0	0		11.4418	0	0	0	0	0
1977-07-01	14	22		10	1		2	2							2	2	10	8	20					38.1392	3.81392	0	7.62784	7.62784	0	0	0	0	0	0	7.62784	7.62784	38.1392	30.5114	76.2784	0	0	0		7.62784	0	0	0	0	0
1977-07-06	14	22		10	1		2	2							2	2	25	20	30					38.1392	3.81392	0	7.62784	7.62784	0	0	0	0	0	0	7.62784	7.62784	95.348	76.2784	114.418	0	0	0		0	0	0	0	0	0
1977-07-13	14	22		10	1		2	2							2	2	25	20	30					38.1392	3.81392	0	7.62784	7.62784	0	0	0	0	0	0	7.62784	7.62784	95.348	76.2784	114.418	0	0	0		0	0	0	0	0	0
																								0	0	0	0	0	0	0	0	0	0	0	0	0	0	0	0	0	0	0		-38.1392	-3.81392	0	-7.62784	-7.62784	0
1977-05-26	15	21.5																						0	0	0	0	0	0	0	0	0	0	0	0	0	0	0	0	0	0	0		0	0	0	0	0	0
1977-06-01	15	21.5																3						0	0	0	0	0	0	0	0	0	0	0	0	0	0	10.9276	0	0	0	0		0	0	0	0	0	0
1977-06-06	15	21.5		1														8						3.64253	0	0	0	0	0	0	0	0	0	0	0	0	0	29.1402	0	0	0	0		3.64253	0	0	0	0	0
1977-06-09	15	21.5		1														8						3.64253	0	0	0	0	0	0	0	0	0	0	0	0	0	29.1402	0	0	0	0		0	0	0	0	0	0
1977-06-13	15	21.5		1		3	2											8						3.64253	0	10.9276	7.28506	0	0	0	0	0	0	0	0	0	0	29.1402	0	0	0	0		0	0	10.9276	7.28506	0	0
1977-06-17	15	21.5		1	1	3	2											8	5					3.64253	3.64253	10.9276	7.28506	0	0	0	0	0	0	0	0	0	0	29.1402	18.2127	0	0	0		0	3.64253	0	0	0	0
1977-06-20	15	21.5		5	1	3	2											8	5					18.2127	3.64253	10.9276	7.28506	0	0	0	0	0	0	0	0	0	0	29.1402	18.2127	0	0	0		14.5701	0	0	0	0	0
1977-06-27	15	21.5		5	1	3	2											10	5					18.2127	3.64253	10.9276	7.28506	0	0	0	0	0	0	0	0	0	0	36.4253	18.2127	0	0	0		0	0	0	0	0	0
1977-07-01	15	21.5		5	1	3	2											10	5					18.2127	3.64253	10.9276	7.28506	0	0	0	0	0	0	0	0	0	0	36.4253	18.2127	0	0	0		0	0	0	0	0	0
1977-07-06	15	21.5		5	1	3	2								2		50	20	10					18.2127	3.64253	10.9276	7.28506	0	0	0	0	0	0	0	7.28506	0	182.127	72.8506	36.4253	0	0	0		0	0	0	0	0	0
1977-07-13	15	21.5		5	1	3	2								2		50	20	10					18.2127	3.64253	10.9276	7.28506	0	0	0	0	0	0	0	7.28506	0	182.127	72.8506	36.4253	0	0	0		0	0	0	0	0	0
																								0	0	0	0	0	0	0	0	0	0	0	0	0	0	0	0	0	0	0		-18.2127	-3.64253	-10.9276	-7.28506	0	0
1977-05-26	16	23			1																			0	4.16852	0	0	0	0	0	0	0	0	0	0	0	0	0	0	0	0	0		0	4.16852	0	0	0	0
1977-06-01	16	23			1				1									1						0	4.16852	0	0	0	4.16852	0	0	0	0	0	0	0	0	4.16852	0	0	0	0		0	0	0	0	0	4.16852
1977-06-06	16	23		1	1				1									2						4.16852	4.16852	0	0	0	4.16852	0	0	0	0	0	0	0	0	8.33704	0	0	0	0		4.16852	0	0	0	0	0
1977-06-09	16	23		1	1				1									3						4.16852	4.16852	0	0	0	4.16852	0	0	0	0	0	0	0	0	12.5056	0	0	0	0		0	0	0	0	0	0
1977-06-13	16	23		1	1				1									5						4.16852	4.16852	0	0	0	4.16852	0	0	0	0	0	0	0	0	20.8426	0	0	0	0		0	0	0	0	0	0
1977-06-17	16	23		5	1				1									5						20.8426	4.16852	0	0	0	4.16852	0	0	0	0	0	0	0	0	20.8426	0	0	0	0		16.6741	0	0	0	0	0
1977-06-20	16	23		5	1		2		1									5						20.8426	4.16852	0	8.33704	0	4.16852	0	0	0	0	0	0	0	0	20.8426	0	0	0	0		0	0	0	8.33704	0	0
1977-06-27	16	23		10	1		2		1									2	5					41.6852	4.16852	0	8.33704	0	4.16852	0	0	0	0	0	0	0	0	8.33704	20.8426	0	0	0		20.8426	0	0	0	0	0
1977-07-01	16	23		10	1		2		1									5	5					41.6852	4.16852	0	8.33704	0	4.16852	0	0	0	0	0	0	0	0	20.8426	20.8426	0	0	0		0	0	0	0	0	0
1977-07-06	16	23		10	1		2		1								20	50	10					41.6852	4.16852	0	8.33704	0	4.16852	0	0	0	0	0	0	0	83.3704	208.426	41.6852	0	0	0		0	0	0	0	0	0
1977-07-13	16	23		10	1		2		1								20	50	10					41.6852	4.16852	0	8.33704	0	4.16852	0	0	0	0	0	0	0	83.3704	208.426	41.6852	0	0	0		0	0	0	0	0	0
																								0	0	0	0	0	0	0	0	0	0	0	0	0	0	0	0	0	0	0		-41.6852	-4.16852	0	-8.33704	0	-4.16852
1977-06-01	17	25																						0	0	0	0	0	0	0	0	0	0	0	0	0	0	0	0	0	0	0		0	0	0	0	0	0
1977-06-06	17	25		1				1																4.925	0	0	0	4.925	0	0	0	0	0	0	0	0	0	0	0	0	0	0		4.925	0	0	0	4.925	0
1977-06-09	17	25		1				1																4.925	0	0	0	4.925	0	0	0	0	0	0	0	0	0	0	0	0	0	0		0	0	0	0	0	0
1977-06-13	17	25		1			2	1																4.925	0	0	9.85	4.925	0	0	0	0	0	0	0	0	0	0	0	0	0	0		0	0	0	9.85	0	0
1977-06-17	17	25		5	1		2	1																24.625	4.925	0	9.85	4.925	0	0	0	0	0	0	0	0	0	0	0	0	0	0		19.7	4.925	0	0	0	0
1977-06-20	17	25		5	1		2	1																24.625	4.925	0	9.85	4.925	0	0	0	0	0	0	0	0	0	0	0	0	0	0		0	0	0	0	0	0
1977-06-27	17	25		5	1		2	1							5									24.625	4.925	0	9.85	4.925	0	0	0	0	0	0	24.625	0	0	0	0	0	0	0		0	0	0	0	0	0
1977-07-01	17	25		5	1		2	1							5			5						24.625	4.925	0	9.85	4.925	0	0	0	0	0	0	24.625	0	0	24.625	0	0	0	0		0	0	0	0	0	0
1977-07-06	17	25		5	1		2	1		5					5		20	5	20					24.625	4.925	0	9.85	4.925	0	24.625	0	0	0	0	24.625	0	98.5	24.625	98.5	0	0	0		0	0	0	0	0	0
1977-07-13	17	25		5	1		2	1		5					5		20	5	20					24.625	4.925	0	9.85	4.925	0	24.625	0	0	0	0	24.625	0	98.5	24.625	98.5	0	0	0		0	0	0	0	0	0
																								0	0	0	0	0	0	0	0	0	0	0	0	0	0	0	0	0	0	0		-24.625	-4.925	0	-9.85	-4.925	0
1977-06-01	18	24																						0	0	0	0	0	0	0	0	0	0	0	0	0	0	0	0	0	0	0		0	0	0	0	0	0
1977-06-06	18	24		5	1		2																	22.6944	4.53888	0	9.07776	0	0	0	0	0	0	0	0	0	0	0	0	0	0	0		22.6944	4.53888	0	9.07776	0	0
1977-06-09	18	24		5	1		2																	22.6944	4.53888	0	9.07776	0	0	0	0	0	0	0	0	0	0	0	0	0	0	0		0	0	0	0	0	0
1977-06-13	18	24		5	1	2	2																	22.6944	4.53888	9.07776	9.07776	0	0	0	0	0	0	0	0	0	0	0	0	0	0	0		0	0	9.07776	0	0	0
1977-06-17	18	24		5	1	2	2																	22.6944	4.53888	9.07776	9.07776	0	0	0	0	0	0	0	0	0	0	0	0	0	0	0		0	0	0	0	0	0
1977-06-20	18	24		5	1	2	2																	22.6944	4.53888	9.07776	9.07776	0	0	0	0	0	0	0	0	0	0	0	0	0	0	0		0	0	0	0	0	0
1977-06-27	18	24		5	1	2	2																	22.6944	4.53888	9.07776	9.07776	0	0	0	0	0	0	0	0	0	0	0	0	0	0	0		0	0	0	0	0	0
1977-07-01	18	24		10	1	2	2									5								45.3888	4.53888	9.07776	9.07776	0	0	0	0	0	0	0	0	22.6944	0	0	0	0	0	0		22.6944	0	0	0	0	0
1977-07-06	18	24		10	1	2	2								2	5		15						45.3888	4.53888	9.07776	9.07776	0	0	0	0	0	0	0	9.07776	22.6944	0	68.0832	0	0	0	0		0	0	0	0	0	0
1977-07-13	18	24		10	1	2	2								2	5		15						45.3888	4.53888	9.07776	9.07776	0	0	0	0	0	0	0	9.07776	22.6944	0	68.0832	0	0	0	0		0	0	0	0	0	0
																								0	0	0	0	0	0	0	0	0	0	0	0	0	0	0	0	0	0	0		-45.3888	-4.53888	-9.07776	-9.07776	0	0
1977-06-01	19	18				8																		0	0	20.425	0	0	0	0	0	0	0	0	0	0	0	0	0	0	0	0		0	0	20.425	0	0	0
1977-06-06	19	18		1		8																		2.55312	0	20.425	0	0	0	0	0	0	0	0	0	0	0	0	0	0	0	0		2.55312	0	0	0	0	0
1977-06-09	19	18		1		8																		2.55312	0	20.425	0	0	0	0	0	0	0	0	0	0	0	0	0	0	0	0		0	0	0	0	0	0
1977-06-13	19	18		1		8	2																	2.55312	0	20.425	5.10624	0	0	0	0	0	0	0	0	0	0	0	0	0	0	0		0	0	0	5.10624	0	0
1977-06-17	19	18		5	1	8	2									2		1						12.7656	2.55312	20.425	5.10624	0	0	0	0	0	0	0	0	5.10624	0	2.55312	0	0	0	0		10.2125	2.55312	0	0	0	0
1977-06-20	19	18		8	1	8	2									2		1						20.425	2.55312	20.425	5.10624	0	0	0	0	0	0	0	0	5.10624	0	2.55312	0	0	0	0		7.65936	0	0	0	0	0
1977-06-27	19	18		10	1	8	2									5		2	1					25.5312	2.55312	20.425	5.10624	0	0	0	0	0	0	0	0	12.7656	0	5.10624	2.55312	0	0	0		5.10624	0	0	0	0	0
1977-07-01	19	18		10	1	8	2									5	5	5	1					25.5312	2.55312	20.425	5.10624	0	0	0	0	0	0	0	0	12.7656	12.7656	12.7656	2.55312	0	0	0		0	0	0	0	0	0
1977-07-06	19	18		10	1	8	2									5	3	65	5					25.5312	2.55312	20.425	5.10624	0	0	0	0	0	0	0	0	12.7656	7.65936	165.953	12.7656	0	0	0		0	0	0	0	0	0
																								0	0	0	0	0	0	0	0	0	0	0	0	0	0	0	0	0	0	0		-25.5312	-2.55312	-20.425	-5.10624	0	0
1977-06-01	20	22.5		1																				3.98925	0	0	0	0	0	0	0	0	0	0	0	0	0	0	0	0	0	0		3.98925	0	0	0	0	0
1977-06-06	20	22.5		5	1													2						19.9462	3.98925	0	0	0	0	0	0	0	0	0	0	0	0	7.9785	0	0	0	0		15.957	3.98925	0	0	0	0
1977-06-09	20	22.5		5	1													2						19.9462	3.98925	0	0	0	0	0	0	0	0	0	0	0	0	7.9785	0	0	0	0		0	0	0	0	0	0
1977-06-13	20	22.5		5	1		2											3						19.9462	3.98925	0	7.9785	0	0	0	0	0	0	0	0	0	0	11.9678	0	0	0	0		0	0	0	7.9785	0	0
1977-06-17	20	22.5		10	1		2											3						39.8925	3.98925	0	7.9785	0	0	0	0	0	0	0	0	0	0	11.9678	0	0	0	0		19.9462	0	0	0	0	0
1977-06-20	20	22.5		10	1		2											4						39.8925	3.98925	0	7.9785	0	0	0	0	0	0	0	0	0	0	15.957	0	0	0	0		0	0	0	0	0	0
1977-06-27	20	22.5		10	1		2											5	3					39.8925	3.98925	0	7.9785	0	0	0	0	0	0	0	0	0	0	19.9462	11.9678	0	0	0		0	0	0	0	0	0
1977-07-01	20	22.5		10	1		2											5	5					39.8925	3.98925	0	7.9785	0	0	0	0	0	0	0	0	0	0	19.9462	19.9462	0	0	0		0	0	0	0	0	0
1977-07-06	20	22.5		10	1		2										10	20	8					39.8925	3.98925	0	7.9785	0	0	0	0	0	0	0	0	0	39.8925	79.785	31.914	0	0	0		0	0	0	0	0	0
1977-07-13	20	22.5		10	1		2										10	20	8					39.8925	3.98925	0	7.9785	0	0	0	0	0	0	0	0	0	39.8925	79.785	31.914	0	0	0		0	0	0	0	0	0
																								0	0	0	0	0	0	0	0	0	0	0	0	0	0	0	0	0	0	0		-39.8925	-3.98925	0	-7.9785	0	0
1977-06-06	21	19																						0	0	0	0	0	0	0	0	0	0	0	0	0	0	0	0	0	0	0		0	0	0	0	0	0
1977-06-09	21	19																						0	0	0	0	0	0	0	0	0	0	0	0	0	0	0	0	0	0	0		0	0	0	0	0	0
1977-06-13	21	19					1																	0	0	0	2.84468	0	0	0	0	0	0	0	0	0	0	0	0	0	0	0		0	0	0	2.84468	0	0
1977-06-17	21	19		1	1		2																	2.84468	2.84468	0	5.68936	0	0	0	0	0	0	0	0	0	0	0	0	0	0	0		2.84468	2.84468	0	2.84468	0	0
1977-06-20	21	19		1	1		2																	2.84468	2.84468	0	5.68936	0	0	0	0	0	0	0	0	0	0	0	0	0	0	0		0	0	0	0	0	0
1977-06-27	21	19		1	1		2																	2.84468	2.84468	0	5.68936	0	0	0	0	0	0	0	0	0	0	0	0	0	0	0		0	0	0	0	0	0
1977-07-01	21	19		1	1		2											1						2.84468	2.84468	0	5.68936	0	0	0	0	0	0	0	0	0	0	2.84468	0	0	0	0		0	0	0	0	0	0
1977-07-06	21	19		5	1		2								2			2	1					14.2234	2.84468	0	5.68936	0	0	0	0	0	0	0	5.68936	0	0	5.68936	2.84468	0	0	0		11.3787	0	0	0	0	0
1977-07-13	21	19		5	1		2								15		40	10	1					14.2234	2.84468	0	5.68936	0	0	0	0	0	0	0	42.6702	0	113.787	28.4468	2.84468	0	0	0		0	0	0	0	0	0
1977-07-20	21	19		5	1		2								15		5	65	5					14.2234	2.84468	0	5.68936	0	0	0	0	0	0	0	42.6702	0	14.2234	184.904	14.2234	0	0	0		0	0	0	0	0	0
																								0	0	0	0	0	0	0	0	0	0	0	0	0	0	0	0	0	0	0		-14.2234	-2.84468	0	-5.68936	0	0
1977-06-06	22	25																						0	0	0	0	0	0	0	0	0	0	0	0	0	0	0	0	0	0	0		0	0	0	0	0	0
1977-06-09	22	25																						0	0	0	0	0	0	0	0	0	0	0	0	0	0	0	0	0	0	0		0	0	0	0	0	0
1977-06-13	22	25		1																				4.925	0	0	0	0	0	0	0	0	0	0	0	0	0	0	0	0	0	0		4.925	0	0	0	0	0
1977-06-17	22	25		5	1																			24.625	4.925	0	0	0	0	0	0	0	0	0	0	0	0	0	0	0	0	0		19.7	4.925	0	0	0	0
1977-06-20	22	25		5	1																			24.625	4.925	0	0	0	0	0	0	0	0	0	0	0	0	0	0	0	0	0		0	0	0	0	0	0
1977-06-27	22	25		5	1				1															24.625	4.925	0	0	0	4.925	0	0	0	0	0	0	0	0	0	0	0	0	0		0	0	0	0	0	4.925
1977-07-01	22	25		8	1				1															39.4	4.925	0	0	0	4.925	0	0	0	0	0	0	0	0	0	0	0	0	0		14.775	0	0	0	0	0
1977-07-06	22	25		10	1				1						10			3						49.25	4.925	0	0	0	4.925	0	0	0	0	0	49.25	0	0	14.775	0	0	0	0		9.85	0	0	0	0	0
1977-07-13	22	25		10	1				1						10		10	40	10					49.25	4.925	0	0	0	4.925	0	0	0	0	0	49.25	0	49.25	197	49.25	0	0	0		0	0	0	0	0	0
1977-07-20	22	25		10	1				1						10		2	50	25					49.25	4.925	0	0	0	4.925	0	0	0	0	0	49.25	0	9.85	246.25	123.125	0	0	0		0	0	0	0	0	0
																								0	0	0	0	0	0	0	0	0	0	0	0	0	0	0	0	0	0	0		-49.25	-4.925	0	0	0	-4.925
1977-06-06	23	10																						0	0	0	0	0	0	0	0	0	0	0	0	0	0	0	0	0	0	0		0	0	0	0	0	0
1977-06-09	23	10																						0	0	0	0	0	0	0	0	0	0	0	0	0	0	0	0	0	0	0		0	0	0	0	0	0
1977-06-13	23	10																						0	0	0	0	0	0	0	0	0	0	0	0	0	0	0	0	0	0	0		0	0	0	0	0	0
1977-06-17	23	10																		1				0	0	0	0	0	0	0	0	0	0	0	0	0	0	0	0	0.788	0	0		0	0	0	0	0	0
1977-06-20	23	10																		1				0	0	0	0	0	0	0	0	0	0	0	0	0	0	0	0	0.788	0	0		0	0	0	0	0	0
																								0	0	0	0	0	0	0	0	0	0	0	0	0	0	0	0	0	0	0		0	0	0	0	0	0
1977-06-06	24	23.5																						0	0	0	0	0	0	0	0	0	0	0	0	0	0	0	0	0	0	0		0	0	0	0	0	0
1977-06-09	24	23.5		1																				4.35173	0	0	0	0	0	0	0	0	0	0	0	0	0	0	0	0	0	0		4.35173	0	0	0	0	0
1977-06-13	24	23.5		1			2																	4.35173	0	0	8.70346	0	0	0	0	0	0	0	0	0	0	0	0	0	0	0		0	0	0	8.70346	0	0
1977-06-17	24	23.5		1	1		2																	4.35173	4.35173	0	8.70346	0	0	0	0	0	0	0	0	0	0	0	0	0	0	0		0	4.35173	0	0	0	0
1977-06-20	24	23.5		5	1		2																	21.7586	4.35173	0	8.70346	0	0	0	0	0	0	0	0	0	0	0	0	0	0	0		17.4069	0	0	0	0	0
1977-06-27	24	23.5		5	1		2																	21.7586	4.35173	0	8.70346	0	0	0	0	0	0	0	0	0	0	0	0	0	0	0		0	0	0	0	0	0
1977-07-01	24	23.5		5	1		2		2							8		3						21.7586	4.35173	0	8.70346	0	8.70346	0	0	0	0	0	0	34.8138	0	13.0552	0	0	0	0		0	0	0	0	0	8.70346
1977-07-06	24	23.5		5	1		2		2						15	8		10	2					21.7586	4.35173	0	8.70346	0	8.70346	0	0	0	0	0	65.276	34.8138	0	43.5173	8.70346	0	0	0		0	0	0	0	0	0
1977-07-13	24	23.5		5	1		2		2						15	8	15	20	10					21.7586	4.35173	0	8.70346	0	8.70346	0	0	0	0	0	65.276	34.8138	65.276	87.0346	43.5173	0	0	0		0	0	0	0	0	0
1977-07-20	24	23.5		5	1		2		2						15	8	1	50	15					21.7586	4.35173	0	8.70346	0	8.70346	0	0	0	0	0	65.276	34.8138	4.35173	217.587	65.276	0	0	0		0	0	0	0	0	0
																								0	0	0	0	0	0	0	0	0	0	0	0	0	0	0	0	0	0	0		-21.7586	-4.35173	0	-8.70346	0	-8.70346
1977-06-13	25	26																						0	0	0	0	0	0	0	0	0	0	0	0	0	0	0	0	0	0	0		0	0	0	0	0	0
1977-06-17	25	26		1	1																			5.32688	5.32688	0	0	0	0	0	0	0	0	0	0	0	0	0	0	0	0	0		5.32688	5.32688	0	0	0	0
1977-06-20	25	26		1	1		2																	5.32688	5.32688	0	10.6538	0	0	0	0	0	0	0	0	0	0	0	0	0	0	0		0	0	0	10.6538	0	0
1977-06-27	25	26		1	1				1															5.32688	5.32688	0	0	0	5.32688	0	0	0	0	0	0	0	0	0	0	0	0	0		0	0	0	-10.6538	0	5.32688
1977-07-01	25	26		1	1		2								5	5								5.32688	5.32688	0	10.6538	0	0	0	0	0	0	0	26.6344	26.6344	0	0	0	0	0	0		0	0	0	10.6538	0	-5.32688
1977-07-06	25	26		1	1		2								3	5								5.32688	5.32688	0	10.6538	0	0	0	0	0	0	0	15.9806	26.6344	0	0	0	0	0	0		0	0	0	0	0	0
1977-07-13	25	26		1	1		2		1						5	5	30	10						5.32688	5.32688	0	10.6538	0	5.32688	0	0	0	0	0	26.6344	26.6344	159.806	53.2688	0	0	0	0		0	0	0	0	0	5.32688
1977-07-20	25	26		1	1		2		1						5	5	20	50	5					5.32688	5.32688	0	10.6538	0	5.32688	0	0	0	0	0	26.6344	26.6344	106.538	266.344	26.6344	0	0	0		0	0	0	0	0	0
1977-07-27	25	26		1	1		2		1						5	5	4	70	10					5.32688	5.32688	0	10.6538	0	5.32688	0	0	0	0	0	26.6344	26.6344	21.3075	372.882	53.2688	0	0	0		0	0	0	0	0	0
																								0	0	0	0	0	0	0	0	0	0	0	0	0	0	0	0	0	0	0		-5.32688	-5.32688	0	-10.6538	0	-5.32688
1977-06-13	26	26																						0	0	0	0	0	0	0	0	0	0	0	0	0	0	0	0	0	0	0		0	0	0	0	0	0
1977-06-17	26	26																						0	0	0	0	0	0	0	0	0	0	0	0	0	0	0	0	0	0	0		0	0	0	0	0	0
																								0	0	0	0	0	0	0	0	0	0	0	0	0	0	0	0	0	0	0		0	0	0	0	0	0
1977-06-13	27	26.5																						0	0	0	0	0	0	0	0	0	0	0	0	0	0	0	0	0	0	0		0	0	0	0	0	0
1977-06-17	27	26.5			1													1						0	5.53373	0	0	0	0	0	0	0	0	0	0	0	0	5.53373	0	0	0	0		0	5.53373	0	0	0	0
1977-06-20	27	26.5			1													1						0	5.53373	0	0	0	0	0	0	0	0	0	0	0	0	5.53373	0	0	0	0		0	0	0	0	0	0
1977-06-27	27	26.5		1	1													2						5.53373	5.53373	0	0	0	0	0	0	0	0	0	0	0	0	11.0675	0	0	0	0		5.53373	0	0	0	0	0
1977-07-01	27	26.5		1	1											5		2						5.53373	5.53373	0	0	0	0	0	0	0	0	0	0	27.6687	0	11.0675	0	0	0	0		0	0	0	0	0	0
1977-07-06	27	26.5		5	1										2	5		3						27.6687	5.53373	0	0	0	0	0	0	0	0	0	11.0675	27.6687	0	16.6012	0	0	0	0		22.1349	0	0	0	0	0
1977-07-13	27	26.5		5	1				1						10	5		3						27.6687	5.53373	0	0	0	5.53373	0	0	0	0	0	55.3373	27.6687	0	16.6012	0	0	0	0		0	0	0	0	0	5.53373
1977-07-20	27	26.5		5	1				1						10	5	30	20	3					27.6687	5.53373	0	0	0	5.53373	0	0	0	0	0	55.3373	27.6687	166.012	110.675	16.6012	0	0	0		0	0	0	0	0	0
1977-07-27	27	26.5		5	1				1						10	5	2	65	10					27.6687	5.53373	0	0	0	5.53373	0	0	0	0	0	55.3373	27.6687	11.0675	359.692	55.3373	0	0	0		0	0	0	0	0	0
																								0	0	0	0	0	0	0	0	0	0	0	0	0	0	0	0	0	0	0		-27.6687	-5.53373	0	0	0	-5.53373
1977-06-13	28	9.5																						0	0	0	0	0	0	0	0	0	0	0	0	0	0	0	0	0	0	0		0	0	0	0	0	0
1977-06-17	28	9.5																2						0	0	0	0	0	0	0	0	0	0	0	0	0	0	1.42234	0	0	0	0		0	0	0	0	0	0
1977-06-20	28	9.5					1											2						0	0	0	0.71117	0	0	0	0	0	0	0	0	0	0	1.42234	0	0	0	0		0	0	0	0.71117	0	0
1977-06-27	28	9.5					1											2		1				0	0	0	0.71117	0	0	0	0	0	0	0	0	0	0	1.42234	0	0.71117	0	0		0	0	0	0	0	0
1977-07-01	28	9.5					1											2		1				0	0	0	0.71117	0	0	0	0	0	0	0	0	0	0	1.42234	0	0.71117	0	0		0	0	0	0	0	0
																								0	0	0	0	0	0	0	0	0	0	0	0	0	0	0	0	0	0	0		0	0	0	-0.71117	0	0
1977-06-17	29	27		5	1																			28.7226	5.74452	0	0	0	0	0	0	0	0	0	0	0	0	0	0	0	0	0		28.7226	5.74452	0	0	0	0
1977-06-20	29	27		5	1		2																	28.7226	5.74452	0	11.489	0	0	0	0	0	0	0	0	0	0	0	0	0	0	0		0	0	0	11.489	0	0
1977-06-27	29	27		5	1		2									2								28.7226	5.74452	0	11.489	0	0	0	0	0	0	0	0	11.489	0	0	0	0	0	0		0	0	0	0	0	0
1977-07-01	29	27		5	1		2									2		1						28.7226	5.74452	0	11.489	0	0	0	0	0	0	0	0	11.489	0	5.74452	0	0	0	0		0	0	0	0	0	0
1977-07-06	29	27		5	1		2									2	10	5						28.7226	5.74452	0	11.489	0	0	0	0	0	0	0	0	11.489	57.4452	28.7226	0	0	0	0		0	0	0	0	0	0
1977-07-13	29	27		5	1		2		1						2	2	25	10	5					28.7226	5.74452	0	11.489	0	5.74452	0	0	0	0	0	11.489	11.489	143.613	57.4452	28.7226	0	0	0		0	0	0	0	0	5.74452
1977-07-20	29	27		5	1		2		1						2	2	10	20	20					28.7226	5.74452	0	11.489	0	5.74452	0	0	0	0	0	11.489	11.489	57.4452	114.89	114.89	0	0	0		0	0	0	0	0	0
1977-07-27	29	27		5	1		2		1						2	2	30	30	20					28.7226	5.74452	0	11.489	0	5.74452	0	0	0	0	0	11.489	11.489	172.336	172.336	114.89	0	0	0		0	0	0	0	0	0
1977-08-03	29	27		5	1		2		1						2	2	1	60	25					28.7226	5.74452	0	11.489	0	5.74452	0	0	0	0	0	11.489	11.489	5.74452	344.671	143.613	0	0	0		0	0	0	0	0	0
																								0	0	0	0	0	0	0	0	0	0	0	0	0	0	0	0	0	0	0		-28.7226	-5.74452	0	-11.489	0	-5.74452
1977-06-17	30	27		5	1																			28.7226	5.74452	0	0	0	0	0	0	0	0	0	0	0	0	0	0	0	0	0		28.7226	5.74452	0	0	0	0
1977-06-20	30	27		5	1																			28.7226	5.74452	0	0	0	0	0	0	0	0	0	0	0	0	0	0	0	0	0		0	0	0	0	0	0
1977-06-27	30	27		5	1																			28.7226	5.74452	0	0	0	0	0	0	0	0	0	0	0	0	0	0	0	0	0		0	0	0	0	0	0
1977-07-01	30	27		5	1																			28.7226	5.74452	0	0	0	0	0	0	0	0	0	0	0	0	0	0	0	0	0		0	0	0	0	0	0
1977-07-06	30	27		5	1				1									1						28.7226	5.74452	0	0	0	5.74452	0	0	0	0	0	0	0	0	5.74452	0	0	0	0		0	0	0	0	0	5.74452
1977-07-13	30	27		5	1				1						5			3						28.7226	5.74452	0	0	0	5.74452	0	0	0	0	0	28.7226	0	0	17.2336	0	0	0	0		0	0	0	0	0	0
1977-07-20	30	27		5	1				1						5	10		5						28.7226	5.74452	0	0	0	5.74452	0	0	0	0	0	28.7226	57.4452	0	28.7226	0	0	0	0		0	0	0	0	0	0
1977-07-27	30	27		5	1				1						5	10		10						28.7226	5.74452	0	0	0	5.74452	0	0	0	0	0	28.7226	57.4452	0	57.4452	0	0	0	0		0	0	0	0	0	0
1977-08-03	30	27		5	1				1						5	10	10	20	3					28.7226	5.74452	0	0	0	5.74452	0	0	0	0	0	28.7226	57.4452	57.4452	114.89	17.2336	0	0	0		0	0	0	0	0	0
1977-08-11	30	27		5	1				1						5	10	10	20	3					28.7226	5.74452	0	0	0	5.74452	0	0	0	0	0	28.7226	57.4452	57.4452	114.89	17.2336	0	0	0		0	0	0	0	0	0
																								0	0	0	0	0	0	0	0	0	0	0	0	0	0	0	0	0	0	0		-28.7226	-5.74452	0	0	0	-5.74452
1977-06-17	31	11																						0	0	0	0	0	0	0	0	0	0	0	0	0	0	0	0	0	0	0		0	0	0	0	0	0
1977-06-20	31	11																						0	0	0	0	0	0	0	0	0	0	0	0	0	0	0	0	0	0	0		0	0	0	0	0	0
1977-06-27	31	11																						0	0	0	0	0	0	0	0	0	0	0	0	0	0	0	0	0	0	0		0	0	0	0	0	0
																								0	0	0	0	0	0	0	0	0	0	0	0	0	0	0	0	0	0	0		0	0	0	0	0	0
1977-06-17	32	7.8																						0	0	0	0	0	0	0	0	0	0	0	0	0	0	0	0	0	0	0		0	0	0	0	0	0
1977-06-20	32	7.8																						0	0	0	0	0	0	0	0	0	0	0	0	0	0	0	0	0	0	0		0	0	0	0	0	0
1977-06-27	32	7.8																						0	0	0	0	0	0	0	0	0	0	0	0	0	0	0	0	0	0	0		0	0	0	0	0	0
1977-07-01	32	7.8																						0	0	0	0	0	0	0	0	0	0	0	0	0	0	0	0	0	0	0		0	0	0	0	0	0
1977-07-06	32	7.8																99		1				0	0	0	0	0	0	0	0	0	0	0	0	0	0	47.4625	0	0.479419	0	0		0	0	0	0	0	0
																								0	0	0	0	0	0	0	0	0	0	0	0	0	0	0	0	0	0	0		0	0	0	0	0	0
1977-06-17	33	27.5																						0	0	0	0	0	0	0	0	0	0	0	0	0	0	0	0	0	0	0		0	0	0	0	0	0
1977-06-20	33	27.5																3						0	0	0	0	0	0	0	0	0	0	0	0	0	0	17.8778	0	0	0	0		0	0	0	0	0	0
1977-06-27	33	27.5			1				2									5						0	5.95925	0	0	0	11.9185	0	0	0	0	0	0	0	0	29.7963	0	0	0	0		0	5.95925	0	0	0	11.9185
1977-07-01	33	27.5		1	1				2									5	2					5.95925	5.95925	0	0	0	11.9185	0	0	0	0	0	0	0	0	29.7963	11.9185	0	0	0		5.95925	0	0	0	0	0
1977-07-06	33	27.5		1	1				2									8	3					5.95925	5.95925	0	0	0	11.9185	0	0	0	0	0	0	0	0	47.674	17.8778	0	0	0		0	0	0	0	0	0
1977-07-13	33	27.5		1	1				2						20			10	10	1				5.95925	5.95925	0	0	0	11.9185	0	0	0	0	0	119.185	0	0	59.5925	59.5925	5.95925	0	0		0	0	0	0	0	0
1977-07-20	33	27.5		1	1				2						20			10	10	1				5.95925	5.95925	0	0	0	11.9185	0	0	0	0	0	119.185	0	0	59.5925	59.5925	5.95925	0	0		0	0	0	0	0	0
																								0	0	0	0	0	0	0	0	0	0	0	0	0	0	0	0	0	0	0		-5.95925	-5.95925	0	0	0	-11.9185
1977-06-17	34	20.5																						0	0	0	0	0	0	0	0	0	0	0	0	0	0	0	0	0	0	0		0	0	0	0	0	0
1977-06-20	34	20.5																						0	0	0	0	0	0	0	0	0	0	0	0	0	0	0	0	0	0	0		0	0	0	0	0	0
1977-06-27	34	20.5			1																			0	3.31157	0	0	0	0	0	0	0	0	0	0	0	0	0	0	0	0	0		0	3.31157	0	0	0	0
1977-07-01	34	20.5		1	1													3						3.31157	3.31157	0	0	0	0	0	0	0	0	0	0	0	0	9.93471	0	0	0	0		3.31157	0	0	0	0	0
1977-07-06	34	20.5		1	1										10			3						3.31157	3.31157	0	0	0	0	0	0	0	0	0	33.1157	0	0	9.93471	0	0	0	0		0	0	0	0	0	0
1977-07-13	34	20.5		1	1				1						10		10	25						3.31157	3.31157	0	0	0	3.31157	0	0	0	0	0	33.1157	0	33.1157	82.7893	0	0	0	0		0	0	0	0	0	3.31157
1977-07-20	34	20.5		1	1				1						10		2	80	5					3.31157	3.31157	0	0	0	3.31157	0	0	0	0	0	33.1157	0	6.62314	264.926	16.5579	0	0	0		0	0	0	0	0	0
																								0	0	0	0	0	0	0	0	0	0	0	0	0	0	0	0	0	0	0		-3.31157	-3.31157	0	0	0	-3.31157
1977-06-20	35	12																						0	0	0	0	0	0	0	0	0	0	0	0	0	0	0	0	0	0	0		0	0	0	0	0	0
1977-06-27	35	12		1	1																			1.13472	1.13472	0	0	0	0	0	0	0	0	0	0	0	0	0	0	0	0	0		1.13472	1.13472	0	0	0	0
1977-07-01	35	12		3	1																			3.40416	1.13472	0	0	0	0	0	0	0	0	0	0	0	0	0	0	0	0	0		2.26944	0	0	0	0	0
1977-07-06	35	12		3	1													10	5					3.40416	1.13472	0	0	0	0	0	0	0	0	0	0	0	0	11.3472	5.6736	0	0	0		0	0	0	0	0	0
1977-07-13	35	12		3	1													80	15					3.40416	1.13472	0	0	0	0	0	0	0	0	0	0	0	0	90.7776	17.0208	0	0	0		0	0	0	0	0	0
																								0	0	0	0	0	0	0	0	0	0	0	0	0	0	0	0	0	0	0		-3.40416	-1.13472	0	0	0	0
1977-06-27	36	20.5		1																				3.31157	0	0	0	0	0	0	0	0	0	0	0	0	0	0	0	0	0	0		3.31157	0	0	0	0	0
1977-07-01	36	20.5		1												5								3.31157	0	0	0	0	0	0	0	0	0	0	0	16.5579	0	0	0	0	0	0		0	0	0	0	0	0
1977-07-06	36	20.5		1	1											5		1						3.31157	3.31157	0	0	0	0	0	0	0	0	0	0	16.5579	0	3.31157	0	0	0	0		0	3.31157	0	0	0	0
1977-07-13	36	20.5		1	1				1						5	5		1						3.31157	3.31157	0	0	0	3.31157	0	0	0	0	0	16.5579	16.5579	0	3.31157	0	0	0	0		0	0	0	0	0	3.31157
1977-07-20	36	20.5		1	1				1						5	5		20	5					3.31157	3.31157	0	0	0	3.31157	0	0	0	0	0	16.5579	16.5579	0	66.2314	16.5579	0	0	0		0	0	0	0	0	0
1977-07-27	36	20.5		1	1				1						5	5		75	10	1				3.31157	3.31157	0	0	0	3.31157	0	0	0	0	0	16.5579	16.5579	0	248.368	33.1157	3.31157	0	0		0	0	0	0	0	0
																								0	0	0	0	0	0	0	0	0	0	0	0	0	0	0	0	0	0	0		-3.31157	-3.31157	0	0	0	-3.31157
1977-06-27	37	28																						0	0	0	0	0	0	0	0	0	0	0	0	0	0	0	0	0	0	0		0	0	0	0	0	0
1977-07-01	37	28			1													2						0	6.17792	0	0	0	0	0	0	0	0	0	0	0	0	12.3558	0	0	0	0		0	6.17792	0	0	0	0
1977-07-06	37	28		1	1													5						6.17792	6.17792	0	0	0	0	0	0	0	0	0	0	0	0	30.8896	0	0	0	0		6.17792	0	0	0	0	0
1977-07-13	37	28		1	1												10	25	2					6.17792	6.17792	0	0	0	0	0	0	0	0	0	0	0	61.7792	154.448	12.3558	0	0	0		0	0	0	0	0	0
1977-07-20	37	28		1	1												20	40	2					6.17792	6.17792	0	0	0	0	0	0	0	0	0	0	0	123.558	247.117	12.3558	0	0	0		0	0	0	0	0	0
1977-07-27	37	28		1	1												30	60	2					6.17792	6.17792	0	0	0	0	0	0	0	0	0	0	0	185.338	370.675	12.3558	0	0	0		0	0	0	0	0	0
1977-08-03	37	28		1	1												2	90	5	1				6.17792	6.17792	0	0	0	0	0	0	0	0	0	0	0	12.3558	556.013	30.8896	6.17792	0	0		0	0	0	0	0	0
																								0	0	0	0	0	0	0	0	0	0	0	0	0	0	0	0	0	0	0		-6.17792	-6.17792	0	0	0	0
1977-06-27	38	28.5																						0	0	0	0	0	0	0	0	0	0	0	0	0	0	0	0	0	0	0		0	0	0	0	0	0
1977-07-01	38	28.5			1													1						0	6.40053	0	0	0	0	0	0	0	0	0	0	0	0	6.40053	0	0	0	0		0	6.40053	0	0	0	0
1977-07-06	38	28.5		5	1													1	1					32.0026	6.40053	0	0	0	0	0	0	0	0	0	0	0	0	6.40053	6.40053	0	0	0		32.0026	0	0	0	0	0
1977-07-13	38	28.5		5	1				1								10	10	5					32.0026	6.40053	0	0	0	6.40053	0	0	0	0	0	0	0	64.0053	64.0053	32.0026	0	0	0		0	0	0	0	0	6.40053
1977-07-20	38	28.5		5	1				1								10	10	15					32.0026	6.40053	0	0	0	6.40053	0	0	0	0	0	0	0	64.0053	64.0053	96.0079	0	0	0		0	0	0	0	0	0
1977-07-27	38	28.5		5	1				1								15	15	30					32.0026	6.40053	0	0	0	6.40053	0	0	0	0	0	0	0	96.0079	96.0079	192.016	0	0	0		0	0	0	0	0	0
1977-08-03	38	28.5		5	1				1								15	30	40					32.0026	6.40053	0	0	0	6.40053	0	0	0	0	0	0	0	96.0079	192.016	256.021	0	0	0		0	0	0	0	0	0
1977-08-11	38	28.5		5	1				1								15	30	40					32.0026	6.40053	0	0	0	6.40053	0	0	0	0	0	0	0	96.0079	192.016	256.021	0	0	0		0	0	0	0	0	0
																								0	0	0	0	0	0	0	0	0	0	0	0	0	0	0	0	0	0	0		-32.0026	-6.40053	0	0	0	-6.40053
1977-07-01	39	27.5																						0	0	0	0	0	0	0	0	0	0	0	0	0	0	0	0	0	0	0		0	0	0	0	0	0
1977-07-06	39	27.5		1	1													1						5.95925	5.95925	0	0	0	0	0	0	0	0	0	0	0	0	5.95925	0	0	0	0		5.95925	5.95925	0	0	0	0
1977-07-13	39	27.5		1	1				1									1						5.95925	5.95925	0	0	0	5.95925	0	0	0	0	0	0	0	0	5.95925	0	0	0	0		0	0	0	0	0	5.95925
1977-07-20	39	27.5		1	1				1	2								1						5.95925	5.95925	0	0	0	5.95925	11.9185	0	0	0	0	0	0	0	5.95925	0	0	0	0		0	0	0	0	0	0
1977-07-27	39	27.5		1	1				1	2								1	1					5.95925	5.95925	0	0	0	5.95925	11.9185	0	0	0	0	0	0	0	5.95925	5.95925	0	0	0		0	0	0	0	0	0
1977-08-03	39	27.5		1	1				1	2								2	1					5.95925	5.95925	0	0	0	5.95925	11.9185	0	0	0	0	0	0	0	11.9185	5.95925	0	0	0		0	0	0	0	0	0
1977-08-11	39	27.5		1	1				1	2		1						3	2					5.95925	5.95925	0	0	0	5.95925	11.9185	0	5.95925	0	0	0	0	0	17.8778	11.9185	0	0	0		0	0	0	0	0	0
1977-08-19	39	27.5		1	1				1	2		10						5	2					5.95925	5.95925	0	0	0	5.95925	11.9185	0	59.5925	0	0	0	0	0	29.7963	11.9185	0	0	0		0	0	0	0	0	0
1977-08-26	39	27.5		1	1				1	2		40					30	10	5					5.95925	5.95925	0	0	0	5.95925	11.9185	0	238.37	0	0	0	0	178.778	59.5925	29.7963	0	0	0		0	0	0	0	0	0
1977-08-31	39	27.5		1	1				1	2		50					3	30	10					5.95925	5.95925	0	0	0	5.95925	11.9185	0	297.963	0	0	0	0	17.8778	178.778	59.5925	0	0	0		0	0	0	0	0	0
																								0	0	0	0	0	0	0	0	0	0	0	0	0	0	0	0	0	0	0		-5.95925	-5.95925	0	0	0	-5.95925
1977-07-01	40	19		5																				14.2234	0	0	0	0	0	0	0	0	0	0	0	0	0	0	0	0	0	0		14.2234	0	0	0	0	0
1977-07-06	40	19		5																1				14.2234	0	0	0	0	0	0	0	0	0	0	0	0	0	0	0	2.84468	0	0		0	0	0	0	0	0
																								0	0	0	0	0	0	0	0	0	0	0	0	0	0	0	0	0	0	0		-14.2234	0	0	0	0	0
1977-07-01	41	8																						0	0	0	0	0	0	0	0	0	0	0	0	0	0	0	0	0	0	0		0	0	0	0	0	0
1977-07-06	41	8																		1				0	0	0	0	0	0	0	0	0	0	0	0	0	0	0	0	0.50432	0	0		0	0	0	0	0	0
1977-07-13	41	8																		1				0	0	0	0	0	0	0	0	0	0	0	0	0	0	0	0	0.50432	0	0		0	0	0	0	0	0
																								0	0	0	0	0	0	0	0	0	0	0	0	0	0	0	0	0	0	0		0	0	0	0	0	0
1977-07-01	42	31.5		1																				7.81893	0	0	0	0	0	0	0	0	0	0	0	0	0	0	0	0	0	0		7.81893	0	0	0	0	0
1977-07-06	42	31.5		1	1				1															7.81893	7.81893	0	0	0	7.81893	0	0	0	0	0	0	0	0	0	0	0	0	0		0	7.81893	0	0	0	7.81893
1977-07-13	42	31.5		1	1				1						5									7.81893	7.81893	0	0	0	7.81893	0	0	0	0	0	39.0947	0	0	0	0	0	0	0		0	0	0	0	0	0
1977-07-20	42	31.5		1	1				1						5	15		5						7.81893	7.81893	0	0	0	7.81893	0	0	0	0	0	39.0947	117.284	0	39.0947	0	0	0	0		0	0	0	0	0	0
1977-07-27	42	31.5		1	1				1	1					5	15		15						7.81893	7.81893	0	0	0	7.81893	7.81893	0	0	0	0	39.0947	117.284	0	117.284	0	0	0	0		0	0	0	0	0	0
1977-08-03	42	31.5		1	1				1	1					5	15	5	10	5					7.81893	7.81893	0	0	0	7.81893	7.81893	0	0	0	0	39.0947	117.284	39.0947	78.1893	39.0947	0	0	0		0	0	0	0	0	0
1977-08-11	42	31.5		1	1				1	1		15			5	15	20	20	5					7.81893	7.81893	0	0	0	7.81893	7.81893	0	117.284	0	0	39.0947	117.284	156.379	156.379	39.0947	0	0	0		0	0	0	0	0	0
1977-08-19	42	31.5		1	1				1	1		15			5	15	10	45	5					7.81893	7.81893	0	0	0	7.81893	7.81893	0	117.284	0	0	39.0947	117.284	78.1893	351.852	39.0947	0	0	0		0	0	0	0	0	0
																								0	0	0	0	0	0	0	0	0	0	0	0	0	0	0	0	0	0	0		-7.81893	-7.81893	0	0	0	-7.81893
1977-07-01	43	29																						0	0	0	0	0	0	0	0	0	0	0	0	0	0	0	0	0	0	0		0	0	0	0	0	0
1977-07-06	43	29			1																			0	6.62708	0	0	0	0	0	0	0	0	0	0	0	0	0	0	0	0	0		0	6.62708	0	0	0	0
1977-07-13	43	29		1	1				1									1						6.62708	6.62708	0	0	0	6.62708	0	0	0	0	0	0	0	0	6.62708	0	0	0	0		6.62708	0	0	0	0	6.62708
1977-07-20	43	29		1	1				1									2						6.62708	6.62708	0	0	0	6.62708	0	0	0	0	0	0	0	0	13.2542	0	0	0	0		0	0	0	0	0	0
1977-07-27	43	29		1	1				1	1								3	2					6.62708	6.62708	0	0	0	6.62708	6.62708	0	0	0	0	0	0	0	19.8812	13.2542	0	0	0		0	0	0	0	0	0
1977-08-03	43	29		1	1				1	1		1						5	5					6.62708	6.62708	0	0	0	6.62708	6.62708	0	6.62708	0	0	0	0	0	33.1354	33.1354	0	0	0		0	0	0	0	0	0
1977-08-11	43	29		1	1				1	1		20					20	25	15					6.62708	6.62708	0	0	0	6.62708	6.62708	0	132.542	0	0	0	0	132.542	165.677	99.4062	0	0	0		0	0	0	0	0	0
1977-08-19	43	29		1	1				1	1		30					10	30	25					6.62708	6.62708	0	0	0	6.62708	6.62708	0	198.812	0	0	0	0	66.2708	198.812	165.677	0	0	0		0	0	0	0	0	0
																								0	0	0	0	0	0	0	0	0	0	0	0	0	0	0	0	0	0	0		-6.62708	-6.62708	0	0	0	-6.62708
1977-07-01	44	23		1														5						4.16852	0	0	0	0	0	0	0	0	0	0	0	0	0	20.8426	0	0	0	0		4.16852	0	0	0	0	0
1977-07-06	44	23		4														5	5					16.6741	0	0	0	0	0	0	0	0	0	0	0	0	0	20.8426	20.8426	0	0	0		12.5056	0	0	0	0	0
1977-07-13	44	23		4													70	10	10	1				16.6741	0	0	0	0	0	0	0	0	0	0	0	0	291.796	41.6852	41.6852	4.16852	0	0		0	0	0	0	0	0
1977-07-20	44	23		4													70	10	10	1				16.6741	0	0	0	0	0	0	0	0	0	0	0	0	291.796	41.6852	41.6852	4.16852	0	0		0	0	0	0	0	0
																								0	0	0	0	0	0	0	0	0	0	0	0	0	0	0	0	0	0	0		-16.6741	0	0	0	0	0
1977-07-06	46	29.5		1	1													1	2					6.85757	6.85757	0	0	0	0	0	0	0	0	0	0	0	0	6.85757	13.7151	0	0	0		6.85757	6.85757	0	0	0	0
1977-07-13	46	29.5		1	1												10	75	5					6.85757	6.85757	0	0	0	0	0	0	0	0	0	0	0	68.5757	514.318	34.2879	0	0	0		0	0	0	0	0	0
1977-07-20	46	29.5		1	1												10	75	5					6.85757	6.85757	0	0	0	0	0	0	0	0	0	0	0	68.5757	514.318	34.2879	0	0	0		0	0	0	0	0	0
																								0	0	0	0	0	0	0	0	0	0	0	0	0	0	0	0	0	0	0		-6.85757	-6.85757	0	0	0	0
1977-07-06	47	30		1					1	1														7.092	0	0	0	0	7.092	7.092	0	0	0	0	0	0	0	0	0	0	0	0		7.092	0	0	0	0	7.092
1977-07-13	47	30		1	1				1	1						1								7.092	7.092	0	0	0	7.092	7.092	0	0	0	0	0	7.092	0	0	0	0	0	0		0	7.092	0	0	0	0
1977-07-20	47	30		1	1				1	1						1								7.092	7.092	0	0	0	7.092	7.092	0	0	0	0	0	7.092	0	0	0	0	0	0		0	0	0	0	0	0
1977-07-27	47	30		1	1				1	1						1								7.092	7.092	0	0	0	7.092	7.092	0	0	0	0	0	7.092	0	0	0	0	0	0		0	0	0	0	0	0
1977-08-03	47	30		1	1				1	1		2				2								7.092	7.092	0	0	0	7.092	7.092	0	14.184	0	0	0	14.184	0	0	0	0	0	0		0	0	0	0	0	0
1977-08-11	47	30		1	1				1	1		2				2		1	5					7.092	7.092	0	0	0	7.092	7.092	0	14.184	0	0	0	14.184	0	7.092	35.46	0	0	0		0	0	0	0	0	0
1977-08-19	47	30		1	1				1	1		5				2		2	8					7.092	7.092	0	0	0	7.092	7.092	0	35.46	0	0	0	14.184	0	14.184	56.736	0	0	0		0	0	0	0	0	0
1977-08-26	47	30		1	1				1	1		5				2	20	5	10					7.092	7.092	0	0	0	7.092	7.092	0	35.46	0	0	0	14.184	141.84	35.46	70.92	0	0	0		0	0	0	0	0	0
1977-08-31	47	30		1	1				1	1		30				2	30	8	10					7.092	7.092	0	0	0	7.092	7.092	0	212.76	0	0	0	14.184	212.76	56.736	70.92	0	0	0		0	0	0	0	0	0
1977-09-07	47	30		1	1				1	1		50				2	15	10	10					7.092	7.092	0	0	0	7.092	7.092	0	354.6	0	0	0	14.184	106.38	70.92	70.92	0	0	0		0	0	0	0	0	0
1977-09-14	47	30		1	1				1	1		60				2	3	15	15					7.092	7.092	0	0	0	7.092	7.092	0	425.52	0	0	0	14.184	21.276	106.38	106.38	0	0	0		0	0	0	0	0	0
																								0	0	0	0	0	0	0	0	0	0	0	0	0	0	0	0	0	0	0		-7.092	-7.092	0	0	0	-7.092
1977-07-06	48	22.5		1								1						2						3.98925	0	0	0	0	0	0	0	3.98925	0	0	0	0	0	7.9785	0	0	0	0		3.98925	0	0	0	0	0
1977-07-13	48	22.5		1	1							2						2	1					3.98925	3.98925	0	0	0	0	0	0	7.9785	0	0	0	0	0	7.9785	3.98925	0	0	0		0	3.98925	0	0	0	0
1977-07-20	48	22.5		5	1				1			5						3	1					19.9462	3.98925	0	0	0	3.98925	0	0	19.9462	0	0	0	0	0	11.9678	3.98925	0	0	0		15.957	0	0	0	0	3.98925
1977-07-27	48	22.5		5	1				1			15					10	5	1					19.9462	3.98925	0	0	0	3.98925	0	0	59.8387	0	0	0	0	39.8925	19.9462	3.98925	0	0	0		0	0	0	0	0	0
1977-08-03	48	22.5		5	1				1			25					20	8	2					19.9462	3.98925	0	0	0	3.98925	0	0	99.7313	0	0	0	0	79.785	31.914	7.9785	0	0	0		0	0	0	0	0	0
1977-08-11	48	22.5		5	1				1			25					20	8	2					19.9462	3.98925	0	0	0	3.98925	0	0	99.7313	0	0	0	0	79.785	31.914	7.9785	0	0	0		0	0	0	0	0	0
																								0	0	0	0	0	0	0	0	0	0	0	0	0	0	0	0	0	0	0		-19.9462	-3.98925	0	0	0	-3.98925
1977-07-06	49	20																						0	0	0	0	0	0	0	0	0	0	0	0	0	0	0	0	0	0	0		0	0	0	0	0	0
1977-07-13	49	20			1				1							1								0	3.152	0	0	0	3.152	0	0	0	0	0	0	3.152	0	0	0	0	0	0		0	3.152	0	0	0	3.152
1977-07-20	49	20		1	1				1							1								3.152	3.152	0	0	0	3.152	0	0	0	0	0	0	3.152	0	0	0	0	0	0		3.152	0	0	0	0	0
1977-07-27	49	20		1	1				1							1								3.152	3.152	0	0	0	3.152	0	0	0	0	0	0	3.152	0	0	0	0	0	0		0	0	0	0	0	0
1977-08-03	49	20		1	1				1							1								3.152	3.152	0	0	0	3.152	0	0	0	0	0	0	3.152	0	0	0	0	0	0		0	0	0	0	0	0
1977-08-11	49	20		1	1				1			1				25								3.152	3.152	0	0	0	3.152	0	0	3.152	0	0	0	78.8	0	0	0	0	0	0		0	0	0	0	0	0
1977-08-19	49	20		1	1				1			20				25	25							3.152	3.152	0	0	0	3.152	0	0	63.04	0	0	0	78.8	78.8	0	0	0	0	0		0	0	0	0	0	0
1977-08-26	49	20		1	1				1			20				25	25							3.152	3.152	0	0	0	3.152	0	0	63.04	0	0	0	78.8	78.8	0	0	0	0	0		0	0	0	0	0	0
																								0	0	0	0	0	0	0	0	0	0	0	0	0	0	0	0	0	0	0		-3.152	-3.152	0	0	0	-3.152
1977-07-06	50	21																						0	0	0	0	0	0	0	0	0	0	0	0	0	0	0	0	0	0	0		0	0	0	0	0	0
1977-07-13	50	21			1				1															0	3.47508	0	0	0	3.47508	0	0	0	0	0	0	0	0	0	0	0	0	0		0	3.47508	0	0	0	3.47508
1977-07-20	50	21			1				1															0	3.47508	0	0	0	3.47508	0	0	0	0	0	0	0	0	0	0	0	0	0		0	0	0	0	0	0
1977-07-27	50	21			1				1															0	3.47508	0	0	0	3.47508	0	0	0	0	0	0	0	0	0	0	0	0	0		0	0	0	0	0	0
1977-08-03	50	21		1	1				1			2					25							3.47508	3.47508	0	0	0	3.47508	0	0	6.95016	0	0	0	0	86.877	0	0	0	0	0		3.47508	0	0	0	0	0
1977-08-11	50	21		1	1				1			45					5	45	2	1				3.47508	3.47508	0	0	0	3.47508	0	0	156.379	0	0	0	0	17.3754	156.379	6.95016	3.47508	0	0		0	0	0	0	0	0
																								0	0	0	0	0	0	0	0	0	0	0	0	0	0	0	0	0	0	0		-3.47508	-3.47508	0	0	0	-3.47508
1977-07-06	51	24								1														0	0	0	0	0	0	4.53888	0	0	0	0	0	0	0	0	0	0	0	0		0	0	0	0	0	0
1977-07-13	51	24			1					1						1		1						0	4.53888	0	0	0	0	4.53888	0	0	0	0	0	4.53888	0	4.53888	0	0	0	0		0	4.53888	0	0	0	0
1977-07-20	51	24		1	1		1			1		5				1		1						4.53888	4.53888	0	4.53888	0	0	4.53888	0	22.6944	0	0	0	4.53888	0	4.53888	0	0	0	0		4.53888	0	0	4.53888	0	0
1977-07-27	51	24		1	1		1			1		5				1		2						4.53888	4.53888	0	4.53888	0	0	4.53888	0	22.6944	0	0	0	4.53888	0	9.07776	0	0	0	0		0	0	0	0	0	0
1977-08-03	51	24		1	1		1			1		8				1	80	2						4.53888	4.53888	0	4.53888	0	0	4.53888	0	36.311	0	0	0	4.53888	363.11	9.07776	0	0	0	0		0	0	0	0	0	0
1977-08-11	51	24		1	1		1			1		8				1	80	2						4.53888	4.53888	0	4.53888	0	0	4.53888	0	36.311	0	0	0	4.53888	363.11	9.07776	0	0	0	0		0	0	0	0	0	0
																								0	0	0	0	0	0	0	0	0	0	0	0	0	0	0	0	0	0	0		-4.53888	-4.53888	0	-4.53888	0	0
1977-07-13	52	26								1														0	0	0	0	0	0	5.32688	0	0	0	0	0	0	0	0	0	0	0	0		0	0	0	0	0	0
1977-07-20	52	26								1														0	0	0	0	0	0	5.32688	0	0	0	0	0	0	0	0	0	0	0	0		0	0	0	0	0	0
1977-07-27	52	26								1														0	0	0	0	0	0	5.32688	0	0	0	0	0	0	0	0	0	0	0	0		0	0	0	0	0	0
1977-08-03	52	26							1	1														0	0	0	0	0	5.32688	5.32688	0	0	0	0	0	0	0	0	0	0	0	0		0	0	0	0	0	5.32688
1977-08-11	52	26							1	1		1				1								0	0	0	0	0	5.32688	5.32688	0	5.32688	0	0	0	5.32688	0	0	0	0	0	0		0	0	0	0	0	0
1977-08-19	52	26		1	1				1	1		3				1								5.32688	5.32688	0	0	0	5.32688	5.32688	0	15.9806	0	0	0	5.32688	0	0	0	0	0	0		5.32688	5.32688	0	0	0	0
1977-08-26	52	26		1	1				1	1		4				1								5.32688	5.32688	0	0	0	5.32688	5.32688	0	21.3075	0	0	0	5.32688	0	0	0	0	0	0		0	0	0	0	0	0
1977-08-31	52	26		1	1				1	1		5				1	20							5.32688	5.32688	0	0	0	5.32688	5.32688	0	26.6344	0	0	0	5.32688	106.538	0	0	0	0	0		0	0	0	0	0	0
1977-09-07	52	26		1	1				1	1		25				1	40	5	15					5.32688	5.32688	0	0	0	5.32688	5.32688	0	133.172	0	0	0	5.32688	213.075	26.6344	79.9032	0	0	0		0	0	0	0	0	0
1977-09-14	52	26		1	1				1	1		35				1	5	35	20	1				5.32688	5.32688	0	0	0	5.32688	5.32688	0	186.441	0	0	0	5.32688	26.6344	186.441	106.538	5.32688	0	0		0	0	0	0	0	0
																								0	0	0	0	0	0	0	0	0	0	0	0	0	0	0	0	0	0	0		-5.32688	-5.32688	0	0	0	-5.32688
1977-07-13	53	20.5																						0	0	0	0	0	0	0	0	0	0	0	0	0	0	0	0	0	0	0		0	0	0	0	0	0
1977-07-20	53	20.5																						0	0	0	0	0	0	0	0	0	0	0	0	0	0	0	0	0	0	0		0	0	0	0	0	0
1977-07-27	53	20.5			1					1														0	3.31157	0	0	0	0	3.31157	0	0	0	0	0	0	0	0	0	0	0	0		0	3.31157	0	0	0	0
1977-08-03	53	20.5			1					1							10	2						0	3.31157	0	0	0	0	3.31157	0	0	0	0	0	0	33.1157	6.62314	0	0	0	0		0	0	0	0	0	0
1977-08-11	53	20.5			1					1							10	2						0	3.31157	0	0	0	0	3.31157	0	0	0	0	0	0	33.1157	6.62314	0	0	0	0		0	0	0	0	0	0
																								0	0	0	0	0	0	0	0	0	0	0	0	0	0	0	0	0	0	0		0	-3.31157	0	0	0	0
1977-07-13	54	23.5									1													0	0	0	0	0	0	0	4.35173	0	0	0	0	0	0	0	0	0	0	0		0	0	0	0	0	0
1977-07-20	54	23.5									1													0	0	0	0	0	0	0	4.35173	0	0	0	0	0	0	0	0	0	0	0		0	0	0	0	0	0
1977-07-27	54	23.5									1													0	0	0	0	0	0	0	4.35173	0	0	0	0	0	0	0	0	0	0	0		0	0	0	0	0	0
1977-08-03	54	23.5								1	1													0	0	0	0	0	0	4.35173	4.35173	0	0	0	0	0	0	0	0	0	0	0		0	0	0	0	0	0
1977-08-11	54	23.5		5	1				1	2	1	1				2								21.7586	4.35173	0	0	0	4.35173	8.70346	4.35173	4.35173	0	0	0	8.70346	0	0	0	0	0	0		21.7586	4.35173	0	0	0	4.35173
1977-08-19	54	23.5		5	1				1	2	1	5				2								21.7586	4.35173	0	0	0	4.35173	8.70346	4.35173	21.7586	0	0	0	8.70346	0	0	0	0	0	0		0	0	0	0	0	0
1977-08-26	54	23.5		5	1				1	2	1	5				2	20		5					21.7586	4.35173	0	0	0	4.35173	8.70346	4.35173	21.7586	0	0	0	8.70346	87.0346	0	21.7586	0	0	0		0	0	0	0	0	0
1977-08-31	54	23.5		5	1				1	2	1	5				2	25		15					21.7586	4.35173	0	0	0	4.35173	8.70346	4.35173	21.7586	0	0	0	8.70346	108.793	0	65.276	0	0	0		0	0	0	0	0	0
1977-09-07	54	23.5		5	1				1	2	1	30				2	15	5	30					21.7586	4.35173	0	0	0	4.35173	8.70346	4.35173	130.552	0	0	0	8.70346	65.276	21.7586	130.552	0	0	0		0	0	0	0	0	0
1977-09-14	54	23.5		5	1				1	2	1	40				2	3	5	40					21.7586	4.35173	0	0	0	4.35173	8.70346	4.35173	174.069	0	0	0	8.70346	13.0552	21.7586	174.069	0	0	0		0	0	0	0	0	0
																								0	0	0	0	0	0	0	0	0	0	0	0	0	0	0	0	0	0	0		-21.7586	-4.35173	0	0	0	-4.35173
1977-07-13	55	20																						0	0	0	0	0	0	0	0	0	0	0	0	0	0	0	0	0	0	0		0	0	0	0	0	0
1977-07-20	55	20		1																				3.152	0	0	0	0	0	0	0	0	0	0	0	0	0	0	0	0	0	0		3.152	0	0	0	0	0
1977-07-27	55	20		1														1						3.152	0	0	0	0	0	0	0	0	0	0	0	0	0	3.152	0	0	0	0		0	0	0	0	0	0
1977-08-03	55	20		1	1					1								1						3.152	3.152	0	0	0	0	3.152	0	0	0	0	0	0	0	3.152	0	0	0	0		0	3.152	0	0	0	0
1977-08-11	55	20		1	1					3		1						1	1					3.152	3.152	0	0	0	0	9.456	0	3.152	0	0	0	0	0	3.152	3.152	0	0	0		0	0	0	0	0	0
1977-08-19	55	20		1	1					3		8					75	5	1					3.152	3.152	0	0	0	0	9.456	0	25.216	0	0	0	0	236.4	15.76	3.152	0	0	0		0	0	0	0	0	0
1977-08-26	55	20		1	1					3		10					5	75	5					3.152	3.152	0	0	0	0	9.456	0	31.52	0	0	0	0	15.76	236.4	15.76	0	0	0		0	0	0	0	0	0
																								0	0	0	0	0	0	0	0	0	0	0	0	0	0	0	0	0	0	0		-3.152	-3.152	0	0	0	0
1977-07-13	56	29																						0	0	0	0	0	0	0	0	0	0	0	0	0	0	0	0	0	0	0		0	0	0	0	0	0
1977-07-20	56	29																						0	0	0	0	0	0	0	0	0	0	0	0	0	0	0	0	0	0	0		0	0	0	0	0	0
1977-07-27	56	29		1																				6.62708	0	0	0	0	0	0	0	0	0	0	0	0	0	0	0	0	0	0		6.62708	0	0	0	0	0
1977-08-03	56	29		1						1														6.62708	0	0	0	0	0	6.62708	0	0	0	0	0	0	0	0	0	0	0	0		0	0	0	0	0	0
1977-08-11	56	29		1	1				1	3						1								6.62708	6.62708	0	0	0	6.62708	19.8812	0	0	0	0	0	6.62708	0	0	0	0	0	0		0	6.62708	0	0	0	6.62708
1977-08-19	56	29		1	1				1	3		5				1								6.62708	6.62708	0	0	0	6.62708	19.8812	0	33.1354	0	0	0	6.62708	0	0	0	0	0	0		0	0	0	0	0	0
1977-08-26	56	29		1	1				1	3		5			1	1			2					6.62708	6.62708	0	0	0	6.62708	19.8812	0	33.1354	0	0	6.62708	6.62708	0	0	13.2542	0	0	0		0	0	0	0	0	0
1977-08-31	56	29		1	1				1	3		5			1	1	10		8					6.62708	6.62708	0	0	0	6.62708	19.8812	0	33.1354	0	0	6.62708	6.62708	66.2708	0	53.0166	0	0	0		0	0	0	0	0	0
1977-09-07	56	29		1	1				1	3		40			1	1	20	8	10					6.62708	6.62708	0	0	0	6.62708	19.8812	0	265.083	0	0	6.62708	6.62708	132.542	53.0166	66.2708	0	0	0		0	0	0	0	0	0
1977-09-14	56	29		1	1				1	3		50			1	1	2	20	20					6.62708	6.62708	0	0	0	6.62708	19.8812	0	331.354	0	0	6.62708	6.62708	13.2542	132.542	132.542	0	0	0		0	0	0	0	0	0
																								0	0	0	0	0	0	0	0	0	0	0	0	0	0	0	0	0	0	0		-6.62708	-6.62708	0	0	0	-6.62708
1977-07-13	57	28																						0	0	0	0	0	0	0	0	0	0	0	0	0	0	0	0	0	0	0		0	0	0	0	0	0
1977-07-20	57	28			1																			0	6.17792	0	0	0	0	0	0	0	0	0	0	0	0	0	0	0	0	0		0	6.17792	0	0	0	0
1977-07-27	57	28		1	1				1															6.17792	6.17792	0	0	0	6.17792	0	0	0	0	0	0	0	0	0	0	0	0	0		6.17792	0	0	0	0	6.17792
1977-08-03	57	28		5	1				1															30.8896	6.17792	0	0	0	6.17792	0	0	0	0	0	0	0	0	0	0	0	0	0		24.7117	0	0	0	0	0
1977-08-11	57	28		5	1				1	2						3								30.8896	6.17792	0	0	0	6.17792	12.3558	0	0	0	0	0	18.5338	0	0	0	0	0	0		0	0	0	0	0	0
1977-08-19	57	28		5	1				1	2		5				5								30.8896	6.17792	0	0	0	6.17792	12.3558	0	30.8896	0	0	0	30.8896	0	0	0	0	0	0		0	0	0	0	0	0
1977-08-26	57	28		5	1				1	2		60				5	20							30.8896	6.17792	0	0	0	6.17792	12.3558	0	370.675	0	0	0	30.8896	123.558	0	0	0	0	0		0	0	0	0	0	0
1977-08-31	57	28		5	1				1	2		65				5	1	20						30.8896	6.17792	0	0	0	6.17792	12.3558	0	401.565	0	0	0	30.8896	6.17792	123.558	0	0	0	0		0	0	0	0	0	0
																								0	0	0	0	0	0	0	0	0	0	0	0	0	0	0	0	0	0	0		-30.8896	-6.17792	0	0	0	-6.17792
1977-07-13	58	7																						0	0	0	0	0	0	0	0	0	0	0	0	0	0	0	0	0	0	0		0	0	0	0	0	0
1977-07-20	58	7																						0	0	0	0	0	0	0	0	0	0	0	0	0	0	0	0	0	0	0		0	0	0	0	0	0
1977-07-27	58	7		1														1						0.38612	0	0	0	0	0	0	0	0	0	0	0	0	0	0.38612	0	0	0	0		0.38612	0	0	0	0	0
1977-08-03	58	7		1														1						0.38612	0	0	0	0	0	0	0	0	0	0	0	0	0	0.38612	0	0	0	0		0	0	0	0	0	0
1977-08-11	58	7		1														1						0.38612	0	0	0	0	0	0	0	0	0	0	0	0	0	0.38612	0	0	0	0		0	0	0	0	0	0
																								0	0	0	0	0	0	0	0	0	0	0	0	0	0	0	0	0	0	0		-0.38612	0	0	0	0	0
1977-07-13	59	5.5																						0	0	0	0	0	0	0	0	0	0	0	0	0	0	0	0	0	0	0		0	0	0	0	0	0
1977-07-20	59	5.5																						0	0	0	0	0	0	0	0	0	0	0	0	0	0	0	0	0	0	0		0	0	0	0	0	0
1977-07-27	59	5.5																						0	0	0	0	0	0	0	0	0	0	0	0	0	0	0	0	0	0	0		0	0	0	0	0	0
																								0	0	0	0	0	0	0	0	0	0	0	0	0	0	0	0	0	0	0		0	0	0	0	0	0
1977-07-13	60	12																						0	0	0	0	0	0	0	0	0	0	0	0	0	0	0	0	0	0	0		0	0	0	0	0	0
1977-07-20	60	12																						0	0	0	0	0	0	0	0	0	0	0	0	0	0	0	0	0	0	0		0	0	0	0	0	0
1977-07-27	60	12																						0	0	0	0	0	0	0	0	0	0	0	0	0	0	0	0	0	0	0		0	0	0	0	0	0
1977-08-03	60	12																		1				0	0	0	0	0	0	0	0	0	0	0	0	0	0	0	0	1.13472	0	0		0	0	0	0	0	0
																								0	0	0	0	0	0	0	0	0	0	0	0	0	0	0	0	0	0	0		0	0	0	0	0	0
1977-07-13	61	24										1												0	0	0	0	0	0	0	0	4.53888	0	0	0	0	0	0	0	0	0	0		0	0	0	0	0	0
1977-07-20	61	24			1				1			1												0	4.53888	0	0	0	4.53888	0	0	4.53888	0	0	0	0	0	0	0	0	0	0		0	4.53888	0	0	0	4.53888
1977-07-27	61	24		1	1				1			1												4.53888	4.53888	0	0	0	4.53888	0	0	4.53888	0	0	0	0	0	0	0	0	0	0		4.53888	0	0	0	0	0
1977-08-03	61	24		1	1				1			2												4.53888	4.53888	0	0	0	4.53888	0	0	9.07776	0	0	0	0	0	0	0	0	0	0		0	0	0	0	0	0
1977-08-11	61	24		1	1				1	2		5						1	1					4.53888	4.53888	0	0	0	4.53888	9.07776	0	22.6944	0	0	0	0	0	4.53888	4.53888	0	0	0		0	0	0	0	0	0
1977-08-19	61	24		1	1				1	2		50					30	2	1					4.53888	4.53888	0	0	0	4.53888	9.07776	0	226.944	0	0	0	0	136.166	9.07776	4.53888	0	0	0		0	0	0	0	0	0
1977-08-26	61	24		1	1				1	2		60					2	30	3					4.53888	4.53888	0	0	0	4.53888	9.07776	0	272.333	0	0	0	0	9.07776	136.166	13.6166	0	0	0		0	0	0	0	0	0
																								0	0	0	0	0	0	0	0	0	0	0	0	0	0	0	0	0	0	0		-4.53888	-4.53888	0	0	0	-4.53888
1977-07-13	62	28														1								0	0	0	0	0	0	0	0	0	0	0	0	6.17792	0	0	0	0	0	0		0	0	0	0	0	0
1977-07-20	62	28		1								1				2		1						6.17792	0	0	0	0	0	0	0	6.17792	0	0	0	12.3558	0	6.17792	0	0	0	0		6.17792	0	0	0	0	0
1977-07-27	62	28		1					1			1				3		1						6.17792	0	0	0	0	6.17792	0	0	6.17792	0	0	0	18.5338	0	6.17792	0	0	0	0		0	0	0	0	0	6.17792
1977-08-03	62	28		1					1	1		1				5		1						6.17792	0	0	0	0	6.17792	6.17792	0	6.17792	0	0	0	30.8896	0	6.17792	0	0	0	0		0	0	0	0	0	0
1977-08-11	62	28		5	1				1	2		5				10		2						30.8896	6.17792	0	0	0	6.17792	12.3558	0	30.8896	0	0	0	61.7792	0	12.3558	0	0	0	0		24.7117	6.17792	0	0	0	0
1977-08-19	62	28		5	1				1	2		40				10	30	5	1					30.8896	6.17792	0	0	0	6.17792	12.3558	0	247.117	0	0	0	61.7792	185.338	30.8896	6.17792	0	0	0		0	0	0	0	0	0
1977-08-26	62	28		5	1				1	2		50				10	4	25	2					30.8896	6.17792	0	0	0	6.17792	12.3558	0	308.896	0	0	0	61.7792	24.7117	154.448	12.3558	0	0	0		0	0	0	0	0	0
																								0	0	0	0	0	0	0	0	0	0	0	0	0	0	0	0	0	0	0		-30.8896	-6.17792	0	0	0	-6.17792
1977-07-13	63	33		1	1				1	1								2	1					8.58132	8.58132	0	0	0	8.58132	8.58132	0	0	0	0	0	0	0	17.1626	8.58132	0	0	0		8.58132	8.58132	0	0	0	8.58132
1977-07-20	63	33		1	1		1		1	1								25	5					8.58132	8.58132	0	8.58132	0	8.58132	8.58132	0	0	0	0	0	0	0	214.533	42.9066	0	0	0		0	0	0	8.58132	0	0
1977-07-27	63	33		1	1		1		1	2		2						2	30					8.58132	8.58132	0	8.58132	0	8.58132	17.1626	0	17.1626	0	0	0	0	0	17.1626	257.44	0	0	0		0	0	0	0	0	0
1977-08-03	63	33		1	1		1		1	2		8					20	5	30					8.58132	8.58132	0	8.58132	0	8.58132	17.1626	0	68.6506	0	0	0	0	171.626	42.9066	257.44	0	0	0		0	0	0	0	0	0
1977-08-11	63	33		1	1		1		1	2		30					4	25	35					8.58132	8.58132	0	8.58132	0	8.58132	17.1626	0	257.44	0	0	0	0	34.3253	214.533	300.346	0	0	0		0	0	0	0	0	0
																								0	0	0	0	0	0	0	0	0	0	0	0	0	0	0	0	0	0	0		-8.58132	-8.58132	0	-8.58132	0	-8.58132
1977-07-13	64	22.5																						0	0	0	0	0	0	0	0	0	0	0	0	0	0	0	0	0	0	0		0	0	0	0	0	0
1977-07-20	64	22.5		1	1																			3.98925	3.98925	0	0	0	0	0	0	0	0	0	0	0	0	0	0	0	0	0		3.98925	3.98925	0	0	0	0
1977-07-27	64	22.5		1	1					1		1						1						3.98925	3.98925	0	0	0	0	3.98925	0	3.98925	0	0	0	0	0	3.98925	0	0	0	0		0	0	0	0	0	0
1977-08-03	64	22.5		1	1				1	1		1						1						3.98925	3.98925	0	0	0	3.98925	3.98925	0	3.98925	0	0	0	0	0	3.98925	0	0	0	0		0	0	0	0	0	3.98925
1977-08-11	64	22.5		1	1				1	2		2						2	1					3.98925	3.98925	0	0	0	3.98925	7.9785	0	7.9785	0	0	0	0	0	7.9785	3.98925	0	0	0		0	0	0	0	0	0
1977-08-19	64	22.5		1	1				1	2		5					70	3	1					3.98925	3.98925	0	0	0	3.98925	7.9785	0	19.9462	0	0	0	0	279.248	11.9678	3.98925	0	0	0		0	0	0	0	0	0
1977-08-26	64	22.5		1	1				1	2		40					30	10	2					3.98925	3.98925	0	0	0	3.98925	7.9785	0	159.57	0	0	0	0	119.677	39.8925	7.9785	0	0	0		0	0	0	0	0	0
1977-08-31	64	22.5		1	1				1	2		50					5	35	5	1				3.98925	3.98925	0	0	0	3.98925	7.9785	0	199.463	0	0	0	0	19.9462	139.624	19.9462	3.98925	0	0		0	0	0	0	0	0
																								0	0	0	0	0	0	0	0	0	0	0	0	0	0	0	0	0	0	0		-3.98925	-3.98925	0	0	0	-3.98925
1977-07-13	65	25			1							1						1	1					0	4.925	0	0	0	0	0	0	4.925	0	0	0	0	0	4.925	4.925	0	0	0		0	4.925	0	0	0	0
1977-07-20	65	25		1	1				1			1						1	2					4.925	4.925	0	0	0	4.925	0	0	4.925	0	0	0	0	0	4.925	9.85	0	0	0		4.925	0	0	0	0	4.925
1977-07-27	65	25		1	1				1			2						1	2					4.925	4.925	0	0	0	4.925	0	0	9.85	0	0	0	0	0	4.925	9.85	0	0	0		0	0	0	0	0	0
1977-08-03	65	25		1	1				1	1		2						5	2					4.925	4.925	0	0	0	4.925	4.925	0	9.85	0	0	0	0	0	24.625	9.85	0	0	0		0	0	0	0	0	0
1977-08-11	65	25		1	1				1	1		30					20	30	5					4.925	4.925	0	0	0	4.925	4.925	0	147.75	0	0	0	0	98.5	147.75	24.625	0	0	0		0	0	0	0	0	0
1977-08-19	65	25		1	1				1	1		40					3	40	12					4.925	4.925	0	0	0	4.925	4.925	0	197	0	0	0	0	14.775	197	59.1	0	0	0		0	0	0	0	0	0
																								0	0	0	0	0	0	0	0	0	0	0	0	0	0	0	0	0	0	0		-4.925	-4.925	0	0	0	-4.925
1977-07-13	66	28																						0	0	0	0	0	0	0	0	0	0	0	0	0	0	0	0	0	0	0		0	0	0	0	0	0
1977-07-20	66	28		1					1															6.17792	0	0	0	0	6.17792	0	0	0	0	0	0	0	0	0	0	0	0	0		6.17792	0	0	0	0	6.17792
1977-07-27	66	28		1					1	1								1						6.17792	0	0	0	0	6.17792	6.17792	0	0	0	0	0	0	0	6.17792	0	0	0	0		0	0	0	0	0	0
1977-08-03	66	28		1					1	1		2					25	1						6.17792	0	0	0	0	6.17792	6.17792	0	12.3558	0	0	0	0	154.448	6.17792	0	0	0	0		0	0	0	0	0	0
1977-08-11	66	28		1					1	1		40					5	8	20					6.17792	0	0	0	0	6.17792	6.17792	0	247.117	0	0	0	0	30.8896	49.4234	123.558	0	0	0		0	0	0	0	0	0
1977-08-19	66	28		1					1	1		45					2	25	25					6.17792	0	0	0	0	6.17792	6.17792	0	278.006	0	0	0	0	12.3558	154.448	154.448	0	0	0		0	0	0	0	0	0
																								0	0	0	0	0	0	0	0	0	0	0	0	0	0	0	0	0	0	0		-6.17792	0	0	0	0	-6.17792
1977-07-13	67	14		1								1												1.54448	0	0	0	0	0	0	0	1.54448	0	0	0	0	0	0	0	0	0	0		1.54448	0	0	0	0	0
1977-07-20	67	14		1								1						1	5					1.54448	0	0	0	0	0	0	0	1.54448	0	0	0	0	0	1.54448	7.7224	0	0	0		0	0	0	0	0	0
1977-07-27	67	14		1	1							2					10	3	8					1.54448	1.54448	0	0	0	0	0	0	3.08896	0	0	0	0	15.4448	4.63344	12.3558	0	0	0		0	1.54448	0	0	0	0
1977-08-03	67	14		1	1							20					50	10	10					1.54448	1.54448	0	0	0	0	0	0	30.8896	0	0	0	0	77.224	15.4448	15.4448	0	0	0		0	0	0	0	0	0
1977-08-11	67	14		1	1							30					3	50	15					1.54448	1.54448	0	0	0	0	0	0	46.3344	0	0	0	0	4.63344	77.224	23.1672	0	0	0		0	0	0	0	0	0
																								0	0	0	0	0	0	0	0	0	0	0	0	0	0	0	0	0	0	0		-1.54448	-1.54448	0	0	0	0
1977-07-13	68	7.5																						0	0	0	0	0	0	0	0	0	0	0	0	0	0	0	0	0	0	0		0	0	0	0	0	0
1977-07-20	68	7.5																						0	0	0	0	0	0	0	0	0	0	0	0	0	0	0	0	0	0	0		0	0	0	0	0	0
1977-07-27	68	7.5							1															0	0	0	0	0	0.44325	0	0	0	0	0	0	0	0	0	0	0	0	0		0	0	0	0	0	0.44325
1977-08-03	68	7.5							1											1				0	0	0	0	0	0.44325	0	0	0	0	0	0	0	0	0	0	0.44325	0	0		0	0	0	0	0	0
																								0	0	0	0	0	0	0	0	0	0	0	0	0	0	0	0	0	0	0		0	0	0	0	0	-0.44325
1977-07-13	69	9																						0	0	0	0	0	0	0	0	0	0	0	0	0	0	0	0	0	0	0		0	0	0	0	0	0
1977-07-20	69	9																						0	0	0	0	0	0	0	0	0	0	0	0	0	0	0	0	0	0	0		0	0	0	0	0	0
1977-07-27	69	9																5						0	0	0	0	0	0	0	0	0	0	0	0	0	0	3.1914	0	0	0	0		0	0	0	0	0	0
1977-08-03	69	9																5		1				0	0	0	0	0	0	0	0	0	0	0	0	0	0	3.1914	0	0.63828	0	0		0	0	0	0	0	0
																								0	0	0	0	0	0	0	0	0	0	0	0	0	0	0	0	0	0	0		0	0	0	0	0	0
1977-07-13	70	25																						0	0	0	0	0	0	0	0	0	0	0	0	0	0	0	0	0	0	0		0	0	0	0	0	0
1977-07-20	70	25							1															0	0	0	0	0	4.925	0	0	0	0	0	0	0	0	0	0	0	0	0		0	0	0	0	0	4.925
1977-07-27	70	25		1					1															4.925	0	0	0	0	4.925	0	0	0	0	0	0	0	0	0	0	0	0	0		4.925	0	0	0	0	0
1977-08-03	70	25		1					1															4.925	0	0	0	0	4.925	0	0	0	0	0	0	0	0	0	0	0	0	0		0	0	0	0	0	0
1977-08-11	70	25		1	1				1	1									1					4.925	4.925	0	0	0	4.925	4.925	0	0	0	0	0	0	0	0	4.925	0	0	0		0	4.925	0	0	0	0
1977-08-19	70	25		1	1				2	1		2							3					4.925	4.925	0	0	0	9.85	4.925	0	9.85	0	0	0	0	0	0	14.775	0	0	0		0	0	0	0	0	4.925
1977-08-26	70	25		1	1				2	1		60					20		5					4.925	4.925	0	0	0	9.85	4.925	0	295.5	0	0	0	0	98.5	0	24.625	0	0	0		0	0	0	0	0	0
1977-08-31	70	25		1	1				2	1		65					2	20	8					4.925	4.925	0	0	0	9.85	4.925	0	320.125	0	0	0	0	9.85	98.5	39.4	0	0	0		0	0	0	0	0	0
																								0	0	0	0	0	0	0	0	0	0	0	0	0	0	0	0	0	0	0		-4.925	-4.925	0	0	0	-9.85
1977-07-20	71	28		1																				6.17792	0	0	0	0	0	0	0	0	0	0	0	0	0	0	0	0	0	0		6.17792	0	0	0	0	0
1977-07-27	71	28		1																				6.17792	0	0	0	0	0	0	0	0	0	0	0	0	0	0	0	0	0	0		0	0	0	0	0	0
1977-08-03	71	28		1					1															6.17792	0	0	0	0	6.17792	0	0	0	0	0	0	0	0	0	0	0	0	0		0	0	0	0	0	6.17792
1977-08-11	71	28		1	1				1	2		1						1						6.17792	6.17792	0	0	0	6.17792	12.3558	0	6.17792	0	0	0	0	0	6.17792	0	0	0	0		0	6.17792	0	0	0	0
1977-08-19	71	28		1	1				1	2		2						1						6.17792	6.17792	0	0	0	6.17792	12.3558	0	12.3558	0	0	0	0	0	6.17792	0	0	0	0		0	0	0	0	0	0
1977-08-26	71	28		1	1		1		1	2		2					40	2						6.17792	6.17792	0	6.17792	0	6.17792	12.3558	0	12.3558	0	0	0	0	247.117	12.3558	0	0	0	0		0	0	0	6.17792	0	0
1977-08-31	71	28		1	1		1		1	2		3					50	10	1					6.17792	6.17792	0	6.17792	0	6.17792	12.3558	0	18.5338	0	0	0	0	308.896	61.7792	6.17792	0	0	0		0	0	0	0	0	0
1977-09-07	71	28		1	1		1		1	2		5					50	35	3					6.17792	6.17792	0	6.17792	0	6.17792	12.3558	0	30.8896	0	0	0	0	308.896	216.227	18.5338	0	0	0		0	0	0	0	0	0
																								0	0	0	0	0	0	0	0	0	0	0	0	0	0	0	0	0	0	0		-6.17792	-6.17792	0	-6.17792	0	-6.17792
1977-07-20	72	25																						0	0	0	0	0	0	0	0	0	0	0	0	0	0	0	0	0	0	0		0	0	0	0	0	0
1977-07-27	72	25								1		1						1						0	0	0	0	0	0	4.925	0	4.925	0	0	0	0	0	4.925	0	0	0	0		0	0	0	0	0	0
1977-08-03	72	25							1	1		1						1	1					0	0	0	0	0	4.925	4.925	0	4.925	0	0	0	0	0	4.925	4.925	0	0	0		0	0	0	0	0	4.925
1977-08-11	72	25		1	1				1	2		1						2	20					4.925	4.925	0	0	0	4.925	9.85	0	4.925	0	0	0	0	0	9.85	98.5	0	0	0		4.925	4.925	0	0	0	0
1977-08-19	72	25		1	1				1	2		2						2	40					4.925	4.925	0	0	0	4.925	9.85	0	9.85	0	0	0	0	0	9.85	197	0	0	0		0	0	0	0	0	0
1977-08-26	72	25		1	1				1	2		2						2	40					4.925	4.925	0	0	0	4.925	9.85	0	9.85	0	0	0	0	0	9.85	197	0	0	0		0	0	0	0	0	0
1977-08-31	72	25		1	1				1	2		5			5		10	3	40					4.925	4.925	0	0	0	4.925	9.85	0	24.625	0	0	24.625	0	49.25	14.775	197	0	0	0		0	0	0	0	0	0
1977-09-07	72	25		1	1				1	2		25			5		3	5	50					4.925	4.925	0	0	0	4.925	9.85	0	123.125	0	0	24.625	0	14.775	24.625	246.25	0	0	0		0	0	0	0	0	0
1977-09-14	72	25		1	1				1	2		30			5		2	8	50					4.925	4.925	0	0	0	4.925	9.85	0	147.75	0	0	24.625	0	9.85	39.4	246.25	0	0	0		0	0	0	0	0	0
																								0	0	0	0	0	0	0	0	0	0	0	0	0	0	0	0	0	0	0		-4.925	-4.925	0	0	0	-4.925
1977-07-20	73	24																						0	0	0	0	0	0	0	0	0	0	0	0	0	0	0	0	0	0	0		0	0	0	0	0	0
1977-07-27	73	24										1												0	0	0	0	0	0	0	0	4.53888	0	0	0	0	0	0	0	0	0	0		0	0	0	0	0	0
1977-08-03	73	24		1	1							1						1						4.53888	4.53888	0	0	0	0	0	0	4.53888	0	0	0	0	0	4.53888	0	0	0	0		4.53888	4.53888	0	0	0	0
1977-08-11	73	24		1	1					1		1						1	2					4.53888	4.53888	0	0	0	0	4.53888	0	4.53888	0	0	0	0	0	4.53888	9.07776	0	0	0		0	0	0	0	0	0
1977-08-19	73	24		1	1					2		1						3	2					4.53888	4.53888	0	0	0	0	9.07776	0	4.53888	0	0	0	0	0	13.6166	9.07776	0	0	0		0	0	0	0	0	0
1977-08-26	73	24		1	1				1	2		2					10	5	2					4.53888	4.53888	0	0	0	4.53888	9.07776	0	9.07776	0	0	0	0	45.3888	22.6944	9.07776	0	0	0		0	0	0	0	0	4.53888
1977-08-31	73	24		1	1				1	2		5					20	5	5					4.53888	4.53888	0	0	0	4.53888	9.07776	0	22.6944	0	0	0	0	90.7776	22.6944	22.6944	0	0	0		0	0	0	0	0	0
1977-09-07	73	24		1	1				1	2		55					20	8	5					4.53888	4.53888	0	0	0	4.53888	9.07776	0	249.638	0	0	0	0	90.7776	36.311	22.6944	0	0	0		0	0	0	0	0	0
1977-09-14	73	24		1	1				1	2		60					2	25	8					4.53888	4.53888	0	0	0	4.53888	9.07776	0	272.333	0	0	0	0	9.07776	113.472	36.311	0	0	0		0	0	0	0	0	0
																								0	0	0	0	0	0	0	0	0	0	0	0	0	0	0	0	0	0	0		-4.53888	-4.53888	0	0	0	-4.53888
1977-07-20	74	8																						0	0	0	0	0	0	0	0	0	0	0	0	0	0	0	0	0	0	0		0	0	0	0	0	0
1977-07-27	74	8																		1				0	0	0	0	0	0	0	0	0	0	0	0	0	0	0	0	0.50432	0	0		0	0	0	0	0	0
1977-08-03	74	8																		1				0	0	0	0	0	0	0	0	0	0	0	0	0	0	0	0	0.50432	0	0		0	0	0	0	0	0
																								0	0	0	0	0	0	0	0	0	0	0	0	0	0	0	0	0	0	0		0	0	0	0	0	0
1977-07-20	75	5.5																						0	0	0	0	0	0	0	0	0	0	0	0	0	0	0	0	0	0	0		0	0	0	0	0	0
1977-07-27	75	5.5																						0	0	0	0	0	0	0	0	0	0	0	0	0	0	0	0	0	0	0		0	0	0	0	0	0
1977-08-03	75	5.5																		1				0	0	0	0	0	0	0	0	0	0	0	0	0	0	0	0	0.23837	0	0		0	0	0	0	0	0
																								0	0	0	0	0	0	0	0	0	0	0	0	0	0	0	0	0	0	0		0	0	0	0	0	0
1977-07-20	76	10																						0	0	0	0	0	0	0	0	0	0	0	0	0	0	0	0	0	0	0		0	0	0	0	0	0
1977-07-27	76	10																						0	0	0	0	0	0	0	0	0	0	0	0	0	0	0	0	0	0	0		0	0	0	0	0	0
1977-08-03	76	10																						0	0	0	0	0	0	0	0	0	0	0	0	0	0	0	0	0	0	0		0	0	0	0	0	0
1977-08-11	76	10		1								1												0.788	0	0	0	0	0	0	0	0.788	0	0	0	0	0	0	0	0	0	0		0.788	0	0	0	0	0
1977-08-19	76	10		1								2												0.788	0	0	0	0	0	0	0	1.576	0	0	0	0	0	0	0	0	0	0		0	0	0	0	0	0
1977-08-26	76	10		1								60					30							0.788	0	0	0	0	0	0	0	47.28	0	0	0	0	23.64	0	0	0	0	0		0	0	0	0	0	0
1977-08-31	76	10		1								60					4	35						0.788	0	0	0	0	0	0	0	47.28	0	0	0	0	3.152	27.58	0	0	0	0		0	0	0	0	0	0
																								0	0	0	0	0	0	0	0	0	0	0	0	0	0	0	0	0	0	0		-0.788	0	0	0	0	0
1977-07-20	77	30.5		1																				7.33037	0	0	0	0	0	0	0	0	0	0	0	0	0	0	0	0	0	0		7.33037	0	0	0	0	0
1977-07-27	77	30.5		1					1	1														7.33037	0	0	0	0	7.33037	7.33037	0	0	0	0	0	0	0	0	0	0	0	0		0	0	0	0	0	7.33037
1977-08-03	77	30.5		1					1	1								1						7.33037	0	0	0	0	7.33037	7.33037	0	0	0	0	0	0	0	7.33037	0	0	0	0		0	0	0	0	0	0
1977-08-11	77	30.5		1	1				1	1		1						1	1					7.33037	7.33037	0	0	0	7.33037	7.33037	0	7.33037	0	0	0	0	0	7.33037	7.33037	0	0	0		0	7.33037	0	0	0	0
1977-08-19	77	30.5		1	1				1	2		2						1	1					7.33037	7.33037	0	0	0	7.33037	14.6607	0	14.6607	0	0	0	0	0	7.33037	7.33037	0	0	0		0	0	0	0	0	0
1977-08-26	77	30.5		1	1				2	2		10					40	2	2					7.33037	7.33037	0	0	0	14.6607	14.6607	0	73.3037	0	0	0	0	293.215	14.6607	14.6607	0	0	0		0	0	0	0	0	7.33037
1977-08-31	77	30.5		1	1				2	2		25					20	1	25					7.33037	7.33037	0	0	0	14.6607	14.6607	0	183.259	0	0	0	0	146.607	7.33037	183.259	0	0	0		0	0	0	0	0	0
1977-09-07	77	30.5		1	1				2	2		30					4	30	30	1				7.33037	7.33037	0	0	0	14.6607	14.6607	0	219.911	0	0	0	0	29.3215	219.911	219.911	7.33037	0	0		0	0	0	0	0	0
																								0	0	0	0	0	0	0	0	0	0	0	0	0	0	0	0	0	0	0		-7.33037	-7.33037	0	0	0	-14.6607
1977-07-20	78	23.5																						0	0	0	0	0	0	0	0	0	0	0	0	0	0	0	0	0	0	0		0	0	0	0	0	0
1977-07-27	78	23.5		1								1												4.35173	0	0	0	0	0	0	0	4.35173	0	0	0	0	0	0	0	0	0	0		4.35173	0	0	0	0	0
1977-08-03	78	23.5		1	1				1			1												4.35173	4.35173	0	0	0	4.35173	0	0	4.35173	0	0	0	0	0	0	0	0	0	0		0	4.35173	0	0	0	4.35173
1977-08-11	78	23.5		1	1				1			1												4.35173	4.35173	0	0	0	4.35173	0	0	4.35173	0	0	0	0	0	0	0	0	0	0		0	0	0	0	0	0
1977-08-19	78	23.5		1	1				1	1	1	5				2								4.35173	4.35173	0	0	0	4.35173	4.35173	4.35173	21.7586	0	0	0	8.70346	0	0	0	0	0	0		0	0	0	0	0	0
1977-08-26	78	23.5		1	1				1	1	1	50				5	20							4.35173	4.35173	0	0	0	4.35173	4.35173	4.35173	217.587	0	0	0	21.7586	87.0346	0	0	0	0	0		0	0	0	0	0	0
1977-08-31	78	23.5		1	1				1	1	1	60				5	3	25	2					4.35173	4.35173	0	0	0	4.35173	4.35173	4.35173	261.104	0	0	0	21.7586	13.0552	108.793	8.70346	0	0	0		0	0	0	0	0	0
																								0	0	0	0	0	0	0	0	0	0	0	0	0	0	0	0	0	0	0		-4.35173	-4.35173	0	0	0	-4.35173
1977-07-20	79	22.5																						0	0	0	0	0	0	0	0	0	0	0	0	0	0	0	0	0	0	0		0	0	0	0	0	0
1977-07-27	79	22.5		1																				3.98925	0	0	0	0	0	0	0	0	0	0	0	0	0	0	0	0	0	0		3.98925	0	0	0	0	0
1977-08-03	79	22.5		1																				3.98925	0	0	0	0	0	0	0	0	0	0	0	0	0	0	0	0	0	0		0	0	0	0	0	0
1977-08-11	79	22.5		1					1	3						1		1						3.98925	0	0	0	0	3.98925	11.9678	0	0	0	0	0	3.98925	0	3.98925	0	0	0	0		0	0	0	0	0	3.98925
1977-08-19	79	22.5		1	1				1	3		6				1	50	5						3.98925	3.98925	0	0	0	3.98925	11.9678	0	23.9355	0	0	0	3.98925	199.463	19.9462	0	0	0	0		0	3.98925	0	0	0	0
1977-08-26	79	22.5		1	1				1	3		30				1	5	50	2					3.98925	3.98925	0	0	0	3.98925	11.9678	0	119.677	0	0	0	3.98925	19.9462	199.463	7.9785	0	0	0		0	0	0	0	0	0
1977-08-31	79	22.5		1	1				1	3		35				1	3	50	5					3.98925	3.98925	0	0	0	3.98925	11.9678	0	139.624	0	0	0	3.98925	11.9678	199.463	19.9462	0	0	0		0	0	0	0	0	0
																								0	0	0	0	0	0	0	0	0	0	0	0	0	0	0	0	0	0	0		-3.98925	-3.98925	0	0	0	-3.98925
1977-07-27	80	9										2												0	0	0	0	0	0	0	0	1.27656	0	0	0	0	0	0	0	0	0	0		0	0	0	0	0	0
1977-08-03	80	9			1				1			5				1								0	0.63828	0	0	0	0.63828	0	0	3.1914	0	0	0	0.63828	0	0	0	0	0	0		0	0.63828	0	0	0	0.63828
1977-08-11	80	9			1				1			5				1								0	0.63828	0	0	0	0.63828	0	0	3.1914	0	0	0	0.63828	0	0	0	0	0	0		0	0	0	0	0	0
1977-08-19	80	9			1				1			5				1								0	0.63828	0	0	0	0.63828	0	0	3.1914	0	0	0	0.63828	0	0	0	0	0	0		0	0	0	0	0	0
																								0	0	0	0	0	0	0	0	0	0	0	0	0	0	0	0	0	0	0		0	-0.63828	0	0	0	-0.63828
1977-07-27	81	28.5																						0	0	0	0	0	0	0	0	0	0	0	0	0	0	0	0	0	0	0		0	0	0	0	0	0
1977-08-03	81	28.5			1																			0	6.40053	0	0	0	0	0	0	0	0	0	0	0	0	0	0	0	0	0		0	6.40053	0	0	0	0
1977-08-11	81	28.5			1				1	1		1												0	6.40053	0	0	0	6.40053	6.40053	0	6.40053	0	0	0	0	0	0	0	0	0	0		0	0	0	0	0	6.40053
1977-08-19	81	28.5		1	1				1	2		1						2						6.40053	6.40053	0	0	0	6.40053	12.8011	0	6.40053	0	0	0	0	0	12.8011	0	0	0	0		6.40053	0	0	0	0	0
1977-08-26	81	28.5		1	1				1	2		1						2	2					6.40053	6.40053	0	0	0	6.40053	12.8011	0	6.40053	0	0	0	0	0	12.8011	12.8011	0	0	0		0	0	0	0	0	0
1977-08-31	81	28.5		1	1				1	2		5						2	5					6.40053	6.40053	0	0	0	6.40053	12.8011	0	32.0026	0	0	0	0	0	12.8011	32.0026	0	0	0		0	0	0	0	0	0
1977-09-07	81	28.5		1	1				1	2		10			5			2	5					6.40053	6.40053	0	0	0	6.40053	12.8011	0	64.0053	0	0	32.0026	0	0	12.8011	32.0026	0	0	0		0	0	0	0	0	0
1977-09-14	81	28.5		1	1				1	2		25			5		10	3	10					6.40053	6.40053	0	0	0	6.40053	12.8011	0	160.013	0	0	32.0026	0	64.0053	19.2016	64.0053	0	0	0		0	0	0	0	0	0
1977-09-21	81	28.5		1	1				1	2		40			5		20	8	15					6.40053	6.40053	0	0	0	6.40053	12.8011	0	256.021	0	0	32.0026	0	128.011	51.2042	96.0079	0	0	0		0	0	0	0	0	0
1977-09-28	81	28.5		1	1				1	2		50			5		2	18	20					6.40053	6.40053	0	0	0	6.40053	12.8011	0	320.026	0	0	32.0026	0	12.8011	115.21	128.011	0	0	0		0	0	0	0	0	0
																								0	0	0	0	0	0	0	0	0	0	0	0	0	0	0	0	0	0	0		-6.40053	-6.40053	0	0	0	-6.40053
1977-07-27	82	20																						0	0	0	0	0	0	0	0	0	0	0	0	0	0	0	0	0	0	0		0	0	0	0	0	0
1977-08-03	82	20							1															0	0	0	0	0	3.152	0	0	0	0	0	0	0	0	0	0	0	0	0		0	0	0	0	0	3.152
1977-08-11	82	20			1				1	2						3								0	3.152	0	0	0	3.152	6.304	0	0	0	0	0	9.456	0	0	0	0	0	0		0	3.152	0	0	0	0
1977-08-19	82	20		1	1				2	2		2				3								3.152	3.152	0	0	0	6.304	6.304	0	6.304	0	0	0	9.456	0	0	0	0	0	0		3.152	0	0	0	0	3.152
1977-08-26	82	20		1	1	3			2	2	1	2				5								3.152	3.152	9.456	0	0	6.304	6.304	3.152	6.304	0	0	0	15.76	0	0	0	0	0	0		0	0	9.456	0	0	0
1977-08-31	82	20		1	1	3			2	2	1	3				5								3.152	3.152	9.456	0	0	6.304	6.304	3.152	9.456	0	0	0	15.76	0	0	0	0	0	0		0	0	0	0	0	0
1977-09-07	82	20		1	1	3			2	2	1	20				5	20	1	10					3.152	3.152	9.456	0	0	6.304	6.304	3.152	63.04	0	0	0	15.76	63.04	3.152	31.52	0	0	0		0	0	0	0	0	0
1977-09-14	82	20		1	1	3			2	2	1	40				5	20	5	10					3.152	3.152	9.456	0	0	6.304	6.304	3.152	126.08	0	0	0	15.76	63.04	15.76	31.52	0	0	0		0	0	0	0	0	0
1977-09-21	82	20		1	1	3			2	2	1	50				5	5	15	15					3.152	3.152	9.456	0	0	6.304	6.304	3.152	157.6	0	0	0	15.76	15.76	47.28	47.28	0	0	0		0	0	0	0	0	0
																								0	0	0	0	0	0	0	0	0	0	0	0	0	0	0	0	0	0	0		-3.152	-3.152	-9.456	0	0	-6.304
1977-07-27	83	29																						0	0	0	0	0	0	0	0	0	0	0	0	0	0	0	0	0	0	0		0	0	0	0	0	0
1977-08-03	83	29							1															0	0	0	0	0	6.62708	0	0	0	0	0	0	0	0	0	0	0	0	0		0	0	0	0	0	6.62708
1977-08-11	83	29			1				1	1		1						2						0	6.62708	0	0	0	6.62708	6.62708	0	6.62708	0	0	0	0	0	13.2542	0	0	0	0		0	6.62708	0	0	0	0
1977-08-19	83	29		1	1				2	1		2						2						6.62708	6.62708	0	0	0	13.2542	6.62708	0	13.2542	0	0	0	0	0	13.2542	0	0	0	0		6.62708	0	0	0	0	6.62708
1977-08-26	83	29		1	1				2	2		10					15	2	1					6.62708	6.62708	0	0	0	13.2542	13.2542	0	66.2708	0	0	0	0	99.4062	13.2542	6.62708	0	0	0		0	0	0	0	0	0
1977-08-31	83	29		1	1				2	2		50					25	8	5					6.62708	6.62708	0	0	0	13.2542	13.2542	0	331.354	0	0	0	0	165.677	53.0166	33.1354	0	0	0		0	0	0	0	0	0
1977-09-07	83	29		1	1				2	2		50					4	30	10					6.62708	6.62708	0	0	0	13.2542	13.2542	0	331.354	0	0	0	0	26.5083	198.812	66.2708	0	0	0		0	0	0	0	0	0
																								0	0	0	0	0	0	0	0	0	0	0	0	0	0	0	0	0	0	0		-6.62708	-6.62708	0	0	0	-13.2542
1977-08-03	84	26.5		1																				5.53373	0	0	0	0	0	0	0	0	0	0	0	0	0	0	0	0	0	0		5.53373	0	0	0	0	0
1977-08-11	84	26.5		1	1				1	1		1				1								5.53373	5.53373	0	0	0	5.53373	5.53373	0	5.53373	0	0	0	5.53373	0	0	0	0	0	0		0	5.53373	0	0	0	5.53373
1977-08-19	84	26.5		1	1				1	1		1				1		1						5.53373	5.53373	0	0	0	5.53373	5.53373	0	5.53373	0	0	0	5.53373	0	5.53373	0	0	0	0		0	0	0	0	0	0
1977-08-26	84	26.5		1	1				1	1		1				1		1						5.53373	5.53373	0	0	0	5.53373	5.53373	0	5.53373	0	0	0	5.53373	0	5.53373	0	0	0	0		0	0	0	0	0	0
1977-08-31	84	26.5		1	1				1	1		1				1	5	2						5.53373	5.53373	0	0	0	5.53373	5.53373	0	5.53373	0	0	0	5.53373	27.6687	11.0675	0	0	0	0		0	0	0	0	0	0
1977-09-07	84	26.5		1	1				1	1		2				1	8	2						5.53373	5.53373	0	0	0	5.53373	5.53373	0	11.0675	0	0	0	5.53373	44.2698	11.0675	0	0	0	0		0	0	0	0	0	0
1977-09-14	84	26.5		1	1				1	1		5				1	10	2						5.53373	5.53373	0	0	0	5.53373	5.53373	0	27.6687	0	0	0	5.53373	55.3373	11.0675	0	0	0	0		0	0	0	0	0	0
1977-09-21	84	26.5		1	1				1	1		8				1	15	2	1					5.53373	5.53373	0	0	0	5.53373	5.53373	0	44.2698	0	0	0	5.53373	83.006	11.0675	5.53373	0	0	0		0	0	0	0	0	0
1977-09-28	84	26.5		1	1				1	1		30				1	20	3	1					5.53373	5.53373	0	0	0	5.53373	5.53373	0	166.012	0	0	0	5.53373	110.675	16.6012	5.53373	0	0	0		0	0	0	0	0	0
1977-10-03	84	26.5		1	1				1	1		40				1	10	15	2					5.53373	5.53373	0	0	0	5.53373	5.53373	0	221.349	0	0	0	5.53373	55.3373	83.006	11.0675	0	0	0		0	0	0	0	0	0
1977-10-10	84	26.5		1	1				1	1		50				1	10	25	4					5.53373	5.53373	0	0	0	5.53373	5.53373	0	276.687	0	0	0	5.53373	55.3373	138.343	22.1349	0	0	0		0	0	0	0	0	0
1977-10-19	84	26.5		1	1				1	1		50				1	5	15	25					5.53373	5.53373	0	0	0	5.53373	5.53373	0	276.687	0	0	0	5.53373	27.6687	83.006	138.343	0	0	0		0	0	0	0	0	0
																								0	0	0	0	0	0	0	0	0	0	0	0	0	0	0	0	0	0	0		-5.53373	-5.53373	0	0	0	-5.53373
1977-08-03	85	26.5			1																			0	5.53373	0	0	0	0	0	0	0	0	0	0	0	0	0	0	0	0	0		0	5.53373	0	0	0	0
1977-08-11	85	26.5			1				1	1	1	1												0	5.53373	0	0	0	5.53373	5.53373	5.53373	5.53373	0	0	0	0	0	0	0	0	0	0		0	0	0	0	0	5.53373
1977-08-19	85	26.5		1	1				1	1	1	1												5.53373	5.53373	0	0	0	5.53373	5.53373	5.53373	5.53373	0	0	0	0	0	0	0	0	0	0		5.53373	0	0	0	0	0
1977-08-26	85	26.5		1	1		1		1	1	1	1					5	1						5.53373	5.53373	0	5.53373	0	5.53373	5.53373	5.53373	5.53373	0	0	0	0	27.6687	5.53373	0	0	0	0		0	0	0	5.53373	0	0
1977-08-31	85	26.5		1	1		1		1	1	1	2					10	1						5.53373	5.53373	0	5.53373	0	5.53373	5.53373	5.53373	11.0675	0	0	0	0	55.3373	5.53373	0	0	0	0		0	0	0	0	0	0
1977-09-07	85	26.5		1	1		1		1	1	1	5					12	2						5.53373	5.53373	0	5.53373	0	5.53373	5.53373	5.53373	27.6687	0	0	0	0	66.4048	11.0675	0	0	0	0		0	0	0	0	0	0
1977-09-14	85	26.5		1	1		1		1	1	1	8					15	2	1					5.53373	5.53373	0	5.53373	0	5.53373	5.53373	5.53373	44.2698	0	0	0	0	83.006	11.0675	5.53373	0	0	0		0	0	0	0	0	0
1977-09-21	85	26.5		1	1		1		1	1	1	30					15	2	3					5.53373	5.53373	0	5.53373	0	5.53373	5.53373	5.53373	166.012	0	0	0	0	83.006	11.0675	16.6012	0	0	0		0	0	0	0	0	0
1977-09-28	85	26.5		1	1		1		1	1	1	30					25	3	10					5.53373	5.53373	0	5.53373	0	5.53373	5.53373	5.53373	166.012	0	0	0	0	138.343	16.6012	55.3373	0	0	0		0	0	0	0	0	0
1977-10-03	85	26.5		1	1		1		1	1	1	40					20	5	15					5.53373	5.53373	0	5.53373	0	5.53373	5.53373	5.53373	221.349	0	0	0	0	110.675	27.6687	83.006	0	0	0		0	0	0	0	0	0
1977-10-10	85	26.5		1	1		1		1	1	1	50					4	20	20	1				5.53373	5.53373	0	5.53373	0	5.53373	5.53373	5.53373	276.687	0	0	0	0	22.1349	110.675	110.675	5.53373	0	0		0	0	0	0	0	0
																								0	0	0	0	0	0	0	0	0	0	0	0	0	0	0	0	0	0	0		-5.53373	-5.53373	0	-5.53373	0	-5.53373
1977-08-03	86	26																						0	0	0	0	0	0	0	0	0	0	0	0	0	0	0	0	0	0	0		0	0	0	0	0	0
1977-08-11	86	26		1	1				1			1												5.32688	5.32688	0	0	0	5.32688	0	0	5.32688	0	0	0	0	0	0	0	0	0	0		5.32688	5.32688	0	0	0	5.32688
1977-08-19	86	26		1	1				1	2		1						1						5.32688	5.32688	0	0	0	5.32688	10.6538	0	5.32688	0	0	0	0	0	5.32688	0	0	0	0		0	0	0	0	0	0
1977-08-26	86	26		1	1		1		1	2		2			1			1	1					5.32688	5.32688	0	5.32688	0	5.32688	10.6538	0	10.6538	0	0	5.32688	0	0	5.32688	5.32688	0	0	0		0	0	0	5.32688	0	0
1977-08-31	86	26		1	1		1		1	2	1	5			1		15	2	1					5.32688	5.32688	0	5.32688	0	5.32688	10.6538	5.32688	26.6344	0	0	5.32688	0	79.9032	10.6538	5.32688	0	0	0		0	0	0	0	0	0
1977-09-07	86	26		1	1		1		1	2	1	35			1		25	3	1					5.32688	5.32688	0	5.32688	0	5.32688	10.6538	5.32688	186.441	0	0	5.32688	0	133.172	15.9806	5.32688	0	0	0		0	0	0	0	0	0
1977-09-14	86	26		1	1		1		1	2	1	40			1		25	15	3					5.32688	5.32688	0	5.32688	0	5.32688	10.6538	5.32688	213.075	0	0	5.32688	0	133.172	79.9032	15.9806	0	0	0		0	0	0	0	0	0
1977-09-21	86	26		1	1		1		1	2	1	45			1		2	30	15	1				5.32688	5.32688	0	5.32688	0	5.32688	10.6538	5.32688	239.71	0	0	5.32688	0	10.6538	159.806	79.9032	5.32688	0	0		0	0	0	0	0	0
																								0	0	0	0	0	0	0	0	0	0	0	0	0	0	0	0	0	0	0		-5.32688	-5.32688	0	-5.32688	0	-5.32688
1977-08-03	87	13.5																						0	0	0	0	0	0	0	0	0	0	0	0	0	0	0	0	0	0	0		0	0	0	0	0	0
1977-08-11	87	13.5								3														0	0	0	0	0	0	4.30839	0	0	0	0	0	0	0	0	0	0	0	0		0	0	0	0	0	0
1977-08-19	87	13.5								3														0	0	0	0	0	0	4.30839	0	0	0	0	0	0	0	0	0	0	0	0		0	0	0	0	0	0
																								0	0	0	0	0	0	0	0	0	0	0	0	0	0	0	0	0	0	0		0	0	0	0	0	0
1977-08-03	88	29																						0	0	0	0	0	0	0	0	0	0	0	0	0	0	0	0	0	0	0		0	0	0	0	0	0
1977-08-11	88	29			1				1	2		1							1					0	6.62708	0	0	0	6.62708	13.2542	0	6.62708	0	0	0	0	0	0	6.62708	0	0	0		0	6.62708	0	0	0	6.62708
1977-08-19	88	29			1				1	2		1							1					0	6.62708	0	0	0	6.62708	13.2542	0	6.62708	0	0	0	0	0	0	6.62708	0	0	0		0	0	0	0	0	0
1977-08-26	88	29			1				1	2		2					8	2	1					0	6.62708	0	0	0	6.62708	13.2542	0	13.2542	0	0	0	0	53.0166	13.2542	6.62708	0	0	0		0	0	0	0	0	0
1977-08-31	88	29			1				1	2		8					10	3	1					0	6.62708	0	0	0	6.62708	13.2542	0	53.0166	0	0	0	0	66.2708	19.8812	6.62708	0	0	0		0	0	0	0	0	0
1977-09-07	88	29			1				1	2		18					15	5	20					0	6.62708	0	0	0	6.62708	13.2542	0	119.287	0	0	0	0	99.4062	33.1354	132.542	0	0	0		0	0	0	0	0	0
1977-09-14	88	29			1				1	2		25					25	8	20					0	6.62708	0	0	0	6.62708	13.2542	0	165.677	0	0	0	0	165.677	53.0166	132.542	0	0	0		0	0	0	0	0	0
																								0	0	0	0	0	0	0	0	0	0	0	0	0	0	0	0	0	0	0		0	-6.62708	0	0	0	-6.62708
1977-08-03	89	26																						0	0	0	0	0	0	0	0	0	0	0	0	0	0	0	0	0	0	0		0	0	0	0	0	0
1977-08-11	89	26			1				1	1														0	5.32688	0	0	0	5.32688	5.32688	0	0	0	0	0	0	0	0	0	0	0	0		0	5.32688	0	0	0	5.32688
1977-08-19	89	26		1	1				1	1		1												5.32688	5.32688	0	0	0	5.32688	5.32688	0	5.32688	0	0	0	0	0	0	0	0	0	0		5.32688	0	0	0	0	0
1977-08-26	89	26		1	1				1	1		2					5	1						5.32688	5.32688	0	0	0	5.32688	5.32688	0	10.6538	0	0	0	0	26.6344	5.32688	0	0	0	0		0	0	0	0	0	0
1977-08-31	89	26		1	1				1	1		5					5	1	1					5.32688	5.32688	0	0	0	5.32688	5.32688	0	26.6344	0	0	0	0	26.6344	5.32688	5.32688	0	0	0		0	0	0	0	0	0
1977-09-07	89	26		1	1				1	1		8					5	3	5					5.32688	5.32688	0	0	0	5.32688	5.32688	0	42.615	0	0	0	0	26.6344	15.9806	26.6344	0	0	0		0	0	0	0	0	0
1977-09-14	89	26		1	1				1	1		15					10	5	10					5.32688	5.32688	0	0	0	5.32688	5.32688	0	79.9032	0	0	0	0	53.2688	26.6344	53.2688	0	0	0		0	0	0	0	0	0
1977-09-21	89	26		1	1				1	1		30					20	10	12					5.32688	5.32688	0	0	0	5.32688	5.32688	0	159.806	0	0	0	0	106.538	53.2688	63.9226	0	0	0		0	0	0	0	0	0
1977-09-28	89	26		1	1				1	1		40					20	20	15	1				5.32688	5.32688	0	0	0	5.32688	5.32688	0	213.075	0	0	0	0	106.538	106.538	79.9032	5.32688	0	0		0	0	0	0	0	0
																								0	0	0	0	0	0	0	0	0	0	0	0	0	0	0	0	0	0	0		-5.32688	-5.32688	0	0	0	-5.32688
1977-08-11	90	26								1														0	0	0	0	0	0	5.32688	0	0	0	0	0	0	0	0	0	0	0	0		0	0	0	0	0	0
1977-08-19	90	26			1					2								1						0	5.32688	0	0	0	0	10.6538	0	0	0	0	0	0	0	5.32688	0	0	0	0		0	5.32688	0	0	0	0
1977-08-26	90	26			1				1	2								1	1					0	5.32688	0	0	0	5.32688	10.6538	0	0	0	0	0	0	0	5.32688	5.32688	0	0	0		0	0	0	0	0	5.32688
1977-08-31	90	26			1				1	2		1					75	1	1					0	5.32688	0	0	0	5.32688	10.6538	0	5.32688	0	0	0	0	399.516	5.32688	5.32688	0	0	0		0	0	0	0	0	0
1977-09-07	90	26		1	1				1	2		2			5		80	1	1					5.32688	5.32688	0	0	0	5.32688	10.6538	0	10.6538	0	0	26.6344	0	426.15	5.32688	5.32688	0	0	0		5.32688	0	0	0	0	0
1977-09-14	90	26		1	1				1	2		8			5		50	30	2					5.32688	5.32688	0	0	0	5.32688	10.6538	0	42.615	0	0	26.6344	0	266.344	159.806	10.6538	0	0	0		0	0	0	0	0	0
																								0	0	0	0	0	0	0	0	0	0	0	0	0	0	0	0	0	0	0		-5.32688	-5.32688	0	0	0	-5.32688
1977-08-11	91	22.5				3				1														0	0	11.9678	0	0	0	3.98925	0	0	0	0	0	0	0	0	0	0	0	0		0	0	11.9678	0	0	0
1977-08-19	91	22.5			1	3				1						2								0	3.98925	11.9678	0	0	0	3.98925	0	0	0	0	0	7.9785	0	0	0	0	0	0		0	3.98925	0	0	0	0
1977-08-26	91	22.5		1	1	3			1	1						2		1						3.98925	3.98925	11.9678	0	0	3.98925	3.98925	0	0	0	0	0	7.9785	0	3.98925	0	0	0	0		3.98925	0	0	0	0	3.98925
1977-08-31	91	22.5		1	1	3			1	1		1				2	2	1						3.98925	3.98925	11.9678	0	0	3.98925	3.98925	0	3.98925	0	0	0	7.9785	7.9785	3.98925	0	0	0	0		0	0	0	0	0	0
1977-09-07	91	22.5		1	1	3			1	1		2				2	3	1						3.98925	3.98925	11.9678	0	0	3.98925	3.98925	0	7.9785	0	0	0	7.9785	11.9678	3.98925	0	0	0	0		0	0	0	0	0	0
1977-09-14	91	22.5		1	1	3			1	1		5				2	5	2						3.98925	3.98925	11.9678	0	0	3.98925	3.98925	0	19.9462	0	0	0	7.9785	19.9462	7.9785	0	0	0	0		0	0	0	0	0	0
1977-09-21	91	22.5		1	1	3			1	1		10				2	8	3						3.98925	3.98925	11.9678	0	0	3.98925	3.98925	0	39.8925	0	0	0	7.9785	31.914	11.9678	0	0	0	0		0	0	0	0	0	0
1977-09-28	91	22.5		1	1	3			1	1		30				2	10	10	5					3.98925	3.98925	11.9678	0	0	3.98925	3.98925	0	119.677	0	0	0	7.9785	39.8925	39.8925	19.9462	0	0	0		0	0	0	0	0	0
1977-10-03	91	22.5		1	1	3			1	1		50				2	5	12	8					3.98925	3.98925	11.9678	0	0	3.98925	3.98925	0	199.463	0	0	0	7.9785	19.9462	47.871	31.914	0	0	0		0	0	0	0	0	0
1977-10-10	91	22.5		1	1	3			1	1		60				2	3	12	10					3.98925	3.98925	11.9678	0	0	3.98925	3.98925	0	239.355	0	0	0	7.9785	11.9678	47.871	39.8925	0	0	0		0	0	0	0	0	0
1977-10-19	91	22.5		1	1	3			1	1		65				2	2	8	15					3.98925	3.98925	11.9678	0	0	3.98925	3.98925	0	259.301	0	0	0	7.9785	7.9785	31.914	59.8387	0	0	0		0	0	0	0	0	0
																								0	0	0	0	0	0	0	0	0	0	0	0	0	0	0	0	0	0	0		-3.98925	-3.98925	-11.9678	0	0	-3.98925
1977-08-11	92	26				1				1														0	0	5.32688	0	0	0	5.32688	0	0	0	0	0	0	0	0	0	0	0	0		0	0	5.32688	0	0	0
1977-08-19	92	26			1	1				1														0	5.32688	5.32688	0	0	0	5.32688	0	0	0	0	0	0	0	0	0	0	0	0		0	5.32688	0	0	0	0
1977-08-26	92	26			1	1			1	1								1						0	5.32688	5.32688	0	0	5.32688	5.32688	0	0	0	0	0	0	0	5.32688	0	0	0	0		0	0	0	0	0	5.32688
1977-08-31	92	26			1	1			1	2		1					2	1	1					0	5.32688	5.32688	0	0	5.32688	10.6538	0	5.32688	0	0	0	0	10.6538	5.32688	5.32688	0	0	0		0	0	0	0	0	0
1977-09-07	92	26		1	1	1			1	2		1					3	1	1					5.32688	5.32688	5.32688	0	0	5.32688	10.6538	0	5.32688	0	0	0	0	15.9806	5.32688	5.32688	0	0	0		5.32688	0	0	0	0	0
1977-09-14	92	26		1	1	1			1	2		3					4	2	1					5.32688	5.32688	5.32688	0	0	5.32688	10.6538	0	15.9806	0	0	0	0	21.3075	10.6538	5.32688	0	0	0		0	0	0	0	0	0
1977-09-21	92	26		1	1	1			1	2		5					5	3	1					5.32688	5.32688	5.32688	0	0	5.32688	10.6538	0	26.6344	0	0	0	0	26.6344	15.9806	5.32688	0	0	0		0	0	0	0	0	0
1977-09-28	92	26		1	1	1			1	2		30			3		8	4	1					5.32688	5.32688	5.32688	0	0	5.32688	10.6538	0	159.806	0	0	15.9806	0	42.615	21.3075	5.32688	0	0	0		0	0	0	0	0	0
1977-10-03	92	26		1	1	1			1	2		40			3		10	5	5					5.32688	5.32688	5.32688	0	0	5.32688	10.6538	0	213.075	0	0	15.9806	0	53.2688	26.6344	26.6344	0	0	0		0	0	0	0	0	0
1977-10-10	92	26		1	1	1			1	2		50			3		12	8	10					5.32688	5.32688	5.32688	0	0	5.32688	10.6538	0	266.344	0	0	15.9806	0	63.9226	42.615	53.2688	0	0	0		0	0	0	0	0	0
1977-10-19	92	26		1	1	1			1	2		60			3		2	8	20					5.32688	5.32688	5.32688	0	0	5.32688	10.6538	0	319.613	0	0	15.9806	0	10.6538	42.615	106.538	0	0	0		0	0	0	0	0	0
																								0	0	0	0	0	0	0	0	0	0	0	0	0	0	0	0	0	0	0		-5.32688	-5.32688	-5.32688	0	0	-5.32688
1977-08-11	93	21								2						2								0	0	0	0	0	0	6.95016	0	0	0	0	0	6.95016	0	0	0	0	0	0		0	0	0	0	0	0
1977-08-19	93	21		1	1				1	2						2								3.47508	3.47508	0	0	0	3.47508	6.95016	0	0	0	0	0	6.95016	0	0	0	0	0	0		3.47508	3.47508	0	0	0	3.47508
1977-08-26	93	21		1	1				1	2						2	20							3.47508	3.47508	0	0	0	3.47508	6.95016	0	0	0	0	0	6.95016	69.5016	0	0	0	0	0		0	0	0	0	0	0
1977-08-31	93	21		1	1	1			1	2		1				2	25							3.47508	3.47508	3.47508	0	0	3.47508	6.95016	0	3.47508	0	0	0	6.95016	86.877	0	0	0	0	0		0	0	3.47508	0	0	0
1977-09-07	93	21		1	1	1			1	2		1				2	30	1						3.47508	3.47508	3.47508	0	0	3.47508	6.95016	0	3.47508	0	0	0	6.95016	104.252	3.47508	0	0	0	0		0	0	0	0	0	0
1977-09-14	93	21		1	1	2			1	2		5			2	2	40	2						3.47508	3.47508	6.95016	0	0	3.47508	6.95016	0	17.3754	0	0	6.95016	6.95016	139.003	6.95016	0	0	0	0		0	0	3.47508	0	0	0
1977-09-21	93	21		1	1	2			1	2		10			5	2	50	3						3.47508	3.47508	6.95016	0	0	3.47508	6.95016	0	34.7508	0	0	17.3754	6.95016	173.754	10.4252	0	0	0	0		0	0	0	0	0	0
1977-09-28	93	21		1	1	2			1	2		15			5	2	35	5	30	1				3.47508	3.47508	6.95016	0	0	3.47508	6.95016	0	52.1262	0	0	17.3754	6.95016	121.628	17.3754	104.252	3.47508	0	0		0	0	0	0	0	0
																								0	0	0	0	0	0	0	0	0	0	0	0	0	0	0	0	0	0	0		-3.47508	-3.47508	-6.95016	0	0	-3.47508
1977-08-11	94	25								3						1								0	0	0	0	0	0	14.775	0	0	0	0	0	4.925	0	0	0	0	0	0		0	0	0	0	0	0
1977-08-19	94	25								3						1								0	0	0	0	0	0	14.775	0	0	0	0	0	4.925	0	0	0	0	0	0		0	0	0	0	0	0
1977-08-26	94	25			1				1	3						1		1						0	4.925	0	0	0	4.925	14.775	0	0	0	0	0	4.925	0	4.925	0	0	0	0		0	4.925	0	0	0	4.925
1977-08-31	94	25		5	1				1	3		1				41	5	1						24.625	4.925	0	0	0	4.925	14.775	0	4.925	0	0	0	201.925	24.625	4.925	0	0	0	0		24.625	0	0	0	0	0
1977-09-07	94	25		5	1				1	3		2				41	35	3						24.625	4.925	0	0	0	4.925	14.775	0	9.85	0	0	0	201.925	172.375	14.775	0	0	0	0		0	0	0	0	0	0
1977-09-14	94	25		5	1				1	3		10				41	3	30	5					24.625	4.925	0	0	0	4.925	14.775	0	49.25	0	0	0	201.925	14.775	147.75	24.625	0	0	0		0	0	0	0	0	0
																								0	0	0	0	0	0	0	0	0	0	0	0	0	0	0	0	0	0	0		-24.625	-4.925	0	0	0	-4.925
1977-08-11	95	25								1														0	0	0	0	0	0	4.925	0	0	0	0	0	0	0	0	0	0	0	0		0	0	0	0	0	0
1977-08-19	95	25			1					1														0	4.925	0	0	0	0	4.925	0	0	0	0	0	0	0	0	0	0	0	0		0	4.925	0	0	0	0
1977-08-26	95	25			1				1	1						1	1							0	4.925	0	0	0	4.925	4.925	0	0	0	0	0	4.925	4.925	0	0	0	0	0		0	0	0	0	0	4.925
1977-08-31	95	25		1	1				1	1		1				1	3							4.925	4.925	0	0	0	4.925	4.925	0	4.925	0	0	0	4.925	14.775	0	0	0	0	0		4.925	0	0	0	0	0
1977-09-07	95	25		1	1				1	1		2				1	5							4.925	4.925	0	0	0	4.925	4.925	0	9.85	0	0	0	4.925	24.625	0	0	0	0	0		0	0	0	0	0	0
1977-09-14	95	25		1	1				1	1		5				1	8							4.925	4.925	0	0	0	4.925	4.925	0	24.625	0	0	0	4.925	39.4	0	0	0	0	0		0	0	0	0	0	0
1977-09-21	95	25		1	1				1	1		8				1	10							4.925	4.925	0	0	0	4.925	4.925	0	39.4	0	0	0	4.925	49.25	0	0	0	0	0		0	0	0	0	0	0
1977-09-28	95	25		1	1				1	1		20				1	10	1	2					4.925	4.925	0	0	0	4.925	4.925	0	98.5	0	0	0	4.925	49.25	4.925	9.85	0	0	0		0	0	0	0	0	0
1977-10-03	95	25		1	1				1	1		30				1	10	3	5					4.925	4.925	0	0	0	4.925	4.925	0	147.75	0	0	0	4.925	49.25	14.775	24.625	0	0	0		0	0	0	0	0	0
1977-10-10	95	25		1	1				1	1		60				1	5	3	25					4.925	4.925	0	0	0	4.925	4.925	0	295.5	0	0	0	4.925	24.625	14.775	123.125	0	0	0		0	0	0	0	0	0
																								0	0	0	0	0	0	0	0	0	0	0	0	0	0	0	0	0	0	0		-4.925	-4.925	0	0	0	-4.925
1977-08-11	96	26		1	1	3																		5.32688	5.32688	15.9806	0	0	0	0	0	0	0	0	0	0	0	0	0	0	0	0		5.32688	5.32688	15.9806	0	0	0
1977-08-19	96	26		1	1	3										2								5.32688	5.32688	15.9806	0	0	0	0	0	0	0	0	0	10.6538	0	0	0	0	0	0		0	0	0	0	0	0
1977-08-26	96	26		1	1	3			1	1		1				2								5.32688	5.32688	15.9806	0	0	5.32688	5.32688	0	5.32688	0	0	0	10.6538	0	0	0	0	0	0		0	0	0	0	0	5.32688
1977-08-31	96	26		1	1	3			1	1		1				2	2							5.32688	5.32688	15.9806	0	0	5.32688	5.32688	0	5.32688	0	0	0	10.6538	10.6538	0	0	0	0	0		0	0	0	0	0	0
1977-09-07	96	26		1	1	3			1	1		2				2	2	1						5.32688	5.32688	15.9806	0	0	5.32688	5.32688	0	10.6538	0	0	0	10.6538	10.6538	5.32688	0	0	0	0		0	0	0	0	0	0
1977-09-14	96	26		1	1	3			1	1		5				2	3	2						5.32688	5.32688	15.9806	0	0	5.32688	5.32688	0	26.6344	0	0	0	10.6538	15.9806	10.6538	0	0	0	0		0	0	0	0	0	0
1977-09-21	96	26		1	1	3			1	1		8			5	2	5	5	2					5.32688	5.32688	15.9806	0	0	5.32688	5.32688	0	42.615	0	0	26.6344	10.6538	26.6344	26.6344	10.6538	0	0	0		0	0	0	0	0	0
1977-09-28	96	26		1	1	3			1	1		10			5	2	8	8	3					5.32688	5.32688	15.9806	0	0	5.32688	5.32688	0	53.2688	0	0	26.6344	10.6538	42.615	42.615	15.9806	0	0	0		0	0	0	0	0	0
1977-10-03	96	26		1	1	3			1	1		25			5	2	10	10	4					5.32688	5.32688	15.9806	0	0	5.32688	5.32688	0	133.172	0	0	26.6344	10.6538	53.2688	53.2688	21.3075	0	0	0		0	0	0	0	0	0
1977-10-10	96	26		1	1	3			1	1		35			5	2	5	10	15					5.32688	5.32688	15.9806	0	0	5.32688	5.32688	0	186.441	0	0	26.6344	10.6538	26.6344	53.2688	79.9032	0	0	0		0	0	0	0	0	0
1977-10-19	96	26		1	1	3			1	1		45			5	2	3	7	20					5.32688	5.32688	15.9806	0	0	5.32688	5.32688	0	239.71	0	0	26.6344	10.6538	15.9806	37.2882	106.538	0	0	0		0	0	0	0	0	0
1977-10-24	96	26		1	1	3			1	1		55			5	2	1	5	25					5.32688	5.32688	15.9806	0	0	5.32688	5.32688	0	292.978	0	0	26.6344	10.6538	5.32688	26.6344	133.172	0	0	0		0	0	0	0	0	0
																								0	0	0	0	0	0	0	0	0	0	0	0	0	0	0	0	0	0	0		-5.32688	-5.32688	-15.9806	0	0	-5.32688
1977-08-11	97	27.5			1					1														0	5.95925	0	0	0	0	5.95925	0	0	0	0	0	0	0	0	0	0	0	0		0	5.95925	0	0	0	0
1977-08-19	97	27.5			1					1								1						0	5.95925	0	0	0	0	5.95925	0	0	0	0	0	0	0	5.95925	0	0	0	0		0	0	0	0	0	0
1977-08-26	97	27.5			1				1	1		1						1	1					0	5.95925	0	0	0	5.95925	5.95925	0	5.95925	0	0	0	0	0	5.95925	5.95925	0	0	0		0	0	0	0	0	5.95925
1977-08-31	97	27.5		1	1				1	1	1	1						1	1					5.95925	5.95925	0	0	0	5.95925	5.95925	5.95925	5.95925	0	0	0	0	0	5.95925	5.95925	0	0	0		5.95925	0	0	0	0	0
1977-09-07	97	27.5		1	1				1	1	1	2						2	2					5.95925	5.95925	0	0	0	5.95925	5.95925	5.95925	11.9185	0	0	0	0	0	11.9185	11.9185	0	0	0		0	0	0	0	0	0
1977-09-14	97	27.5		1	1				1	1	1	3						3	2					5.95925	5.95925	0	0	0	5.95925	5.95925	5.95925	17.8778	0	0	0	0	0	17.8778	11.9185	0	0	0		0	0	0	0	0	0
1977-09-21	97	27.5		1	1				1	1	1	5					5	4	2					5.95925	5.95925	0	0	0	5.95925	5.95925	5.95925	29.7963	0	0	0	0	29.7963	23.837	11.9185	0	0	0		0	0	0	0	0	0
1977-09-28	97	27.5		1	1				1	1	1	15					10	5	3					5.95925	5.95925	0	0	0	5.95925	5.95925	5.95925	89.3888	0	0	0	0	59.5925	29.7963	17.8778	0	0	0		0	0	0	0	0	0
1977-10-03	97	27.5		1	1				1	1	1	30					10	8	5					5.95925	5.95925	0	0	0	5.95925	5.95925	5.95925	178.778	0	0	0	0	59.5925	47.674	29.7963	0	0	0		0	0	0	0	0	0
1977-10-10	97	27.5		1	1				1	1	1	55					10	8	15					5.95925	5.95925	0	0	0	5.95925	5.95925	5.95925	327.759	0	0	0	0	59.5925	47.674	89.3888	0	0	0		0	0	0	0	0	0
1977-10-19	97	27.5		1	1				1	1	1	60					2	8	25					5.95925	5.95925	0	0	0	5.95925	5.95925	5.95925	357.555	0	0	0	0	11.9185	47.674	148.981	0	0	0		0	0	0	0	0	0
																								0	0	0	0	0	0	0	0	0	0	0	0	0	0	0	0	0	0	0		-5.95925	-5.95925	0	0	0	-5.95925
1977-08-19	98	26		1								1												5.32688	0	0	0	0	0	0	0	5.32688	0	0	0	0	0	0	0	0	0	0		5.32688	0	0	0	0	0
1977-08-26	98	26		1		1				1		1					5							5.32688	0	5.32688	0	0	0	5.32688	0	5.32688	0	0	0	0	26.6344	0	0	0	0	0		0	0	5.32688	0	0	0
1977-08-31	98	26		1		1				1		1					5							5.32688	0	5.32688	0	0	0	5.32688	0	5.32688	0	0	0	0	26.6344	0	0	0	0	0		0	0	0	0	0	0
1977-09-07	98	26		1	1	1				1		2				30	5							5.32688	5.32688	5.32688	0	0	0	5.32688	0	10.6538	0	0	0	159.806	26.6344	0	0	0	0	0		0	5.32688	0	0	0	0
1977-09-14	98	26		1	1	1				1		5				30	7							5.32688	5.32688	5.32688	0	0	0	5.32688	0	26.6344	0	0	0	159.806	37.2882	0	0	0	0	0		0	0	0	0	0	0
1977-09-21	98	26		1	1	1				1		8				30	7							5.32688	5.32688	5.32688	0	0	0	5.32688	0	42.615	0	0	0	159.806	37.2882	0	0	0	0	0		0	0	0	0	0	0
1977-09-28	98	26		1	1	1				1		10				30	7							5.32688	5.32688	5.32688	0	0	0	5.32688	0	53.2688	0	0	0	159.806	37.2882	0	0	0	0	0		0	0	0	0	0	0
1977-10-03	98	26		1	1	1				1		35				30	7	3						5.32688	5.32688	5.32688	0	0	0	5.32688	0	186.441	0	0	0	159.806	37.2882	15.9806	0	0	0	0		0	0	0	0	0	0
1977-10-10	98	26		1	1	1				1		40				30	15	3						5.32688	5.32688	5.32688	0	0	0	5.32688	0	213.075	0	0	0	159.806	79.9032	15.9806	0	0	0	0		0	0	0	0	0	0
1977-10-19	98	26		1	1	1				1		42				30	5	8	5					5.32688	5.32688	5.32688	0	0	0	5.32688	0	223.729	0	0	0	159.806	26.6344	42.615	26.6344	0	0	0		0	0	0	0	0	0
1977-10-24	98	26		1	1	1				1		45				30	3	8	10					5.32688	5.32688	5.32688	0	0	0	5.32688	0	239.71	0	0	0	159.806	15.9806	42.615	53.2688	0	0	0		0	0	0	0	0	0
																								0	0	0	0	0	0	0	0	0	0	0	0	0	0	0	0	0	0	0		-5.32688	-5.32688	-5.32688	0	0	0
1977-08-19	99	26								1														0	0	0	0	0	0	5.32688	0	0	0	0	0	0	0	0	0	0	0	0		0	0	0	0	0	0
1977-08-26	99	26							1	1		1						1						0	0	0	0	0	5.32688	5.32688	0	5.32688	0	0	0	0	0	5.32688	0	0	0	0		0	0	0	0	0	5.32688
1977-08-31	99	26				1			1	1		1						6	1					0	0	5.32688	0	0	5.32688	5.32688	0	5.32688	0	0	0	0	0	31.9613	5.32688	0	0	0		0	0	5.32688	0	0	0
1977-09-07	99	26			1	1			1	1		2						6	1					0	5.32688	5.32688	0	0	5.32688	5.32688	0	10.6538	0	0	0	0	0	31.9613	5.32688	0	0	0		0	5.32688	0	0	0	0
1977-09-14	99	26			1	1			1	1		3						6	1					0	5.32688	5.32688	0	0	5.32688	5.32688	0	15.9806	0	0	0	0	0	31.9613	5.32688	0	0	0		0	0	0	0	0	0
1977-09-21	99	26			1	1			1	1		5					2	6	1					0	5.32688	5.32688	0	0	5.32688	5.32688	0	26.6344	0	0	0	0	10.6538	31.9613	5.32688	0	0	0		0	0	0	0	0	0
1977-09-28	99	26			1	1			1	1		8			2		5	6	1					0	5.32688	5.32688	0	0	5.32688	5.32688	0	42.615	0	0	10.6538	0	26.6344	31.9613	5.32688	0	0	0		0	0	0	0	0	0
1977-10-03	99	26			1	1			1	1		25			2		8	6	1					0	5.32688	5.32688	0	0	5.32688	5.32688	0	133.172	0	0	10.6538	0	42.615	31.9613	5.32688	0	0	0		0	0	0	0	0	0
1977-10-10	99	26			1	1			1	1		40			2		10	8	1					0	5.32688	5.32688	0	0	5.32688	5.32688	0	213.075	0	0	10.6538	0	53.2688	42.615	5.32688	0	0	0		0	0	0	0	0	0
1977-10-19	99	26			1	1			1	1		50			2		15	10	2					0	5.32688	5.32688	0	0	5.32688	5.32688	0	266.344	0	0	10.6538	0	79.9032	53.2688	10.6538	0	0	0		0	0	0	0	0	0
1977-10-24	99	26			1	1			1	1		60					5	10	15					0	5.32688	5.32688	0	0	5.32688	5.32688	0	319.613	0	0	0	0	26.6344	53.2688	79.9032	0	0	0		0	0	0	0	0	0
1977-11-01	99	26			1	1			1	1		65					1	10	20					0	5.32688	5.32688	0	0	5.32688	5.32688	0	346.247	0	0	0	0	5.32688	53.2688	106.538	0	0	0		0	0	0	0	0	0
																								0	0	0	0	0	0	0	0	0	0	0	0	0	0	0	0	0	0	0		0	-5.32688	-5.32688	0	0	-5.32688
1977-08-19	100	24		1	1					1						2								4.53888	4.53888	0	0	0	0	4.53888	0	0	0	0	0	9.07776	0	0	0	0	0	0		4.53888	4.53888	0	0	0	0
1977-08-26	100	24		1	1					1		1				2								4.53888	4.53888	0	0	0	0	4.53888	0	4.53888	0	0	0	9.07776	0	0	0	0	0	0		0	0	0	0	0	0
1977-08-31	100	24		1	1					1		1				2								4.53888	4.53888	0	0	0	0	4.53888	0	4.53888	0	0	0	9.07776	0	0	0	0	0	0		0	0	0	0	0	0
																								0	0	0	0	0	0	0	0	0	0	0	0	0	0	0	0	0	0	0		-4.53888	-4.53888	0	0	0	0
1977-08-19	101	21								1														0	0	0	0	0	0	3.47508	0	0	0	0	0	0	0	0	0	0	0	0		0	0	0	0	0	0
1977-08-26	101	21		1						1								1						3.47508	0	0	0	0	0	3.47508	0	0	0	0	0	0	0	3.47508	0	0	0	0		3.47508	0	0	0	0	0
1977-08-31	101	21		1					1	1								1						3.47508	0	0	0	0	3.47508	3.47508	0	0	0	0	0	0	0	3.47508	0	0	0	0		0	0	0	0	0	3.47508
1977-09-07	101	21		1	1				1	1		1						1						3.47508	3.47508	0	0	0	3.47508	3.47508	0	3.47508	0	0	0	0	0	3.47508	0	0	0	0		0	3.47508	0	0	0	0
1977-09-14	101	21		1	1				1	1		2					5	1	1					3.47508	3.47508	0	0	0	3.47508	3.47508	0	6.95016	0	0	0	0	17.3754	3.47508	3.47508	0	0	0		0	0	0	0	0	0
1977-09-21	101	21		1	1				1	1		5					10	3	1					3.47508	3.47508	0	0	0	3.47508	3.47508	0	17.3754	0	0	0	0	34.7508	10.4252	3.47508	0	0	0		0	0	0	0	0	0
1977-09-28	101	21		1	1				1	1		20					15	3	5					3.47508	3.47508	0	0	0	3.47508	3.47508	0	69.5016	0	0	0	0	52.1262	10.4252	17.3754	0	0	0		0	0	0	0	0	0
1977-10-03	101	21		1	1				1	1		40					20	5	8	1				3.47508	3.47508	0	0	0	3.47508	3.47508	0	139.003	0	0	0	0	69.5016	17.3754	27.8006	3.47508	0	0		0	0	0	0	0	0
																								0	0	0	0	0	0	0	0	0	0	0	0	0	0	0	0	0	0	0		-3.47508	-3.47508	0	0	0	-3.47508
1977-08-19	102	21								1														0	0	0	0	0	0	3.47508	0	0	0	0	0	0	0	0	0	0	0	0		0	0	0	0	0	0
1977-08-26	102	21		1		1				1														3.47508	0	3.47508	0	0	0	3.47508	0	0	0	0	0	0	0	0	0	0	0	0		3.47508	0	3.47508	0	0	0
1977-08-31	102	21		1		1				1		2				1	3	1						3.47508	0	3.47508	0	0	0	3.47508	0	6.95016	0	0	0	3.47508	10.4252	3.47508	0	0	0	0		0	0	0	0	0	0
1977-09-07	102	21		1		1				1		2				1	3	1						3.47508	0	3.47508	0	0	0	3.47508	0	6.95016	0	0	0	3.47508	10.4252	3.47508	0	0	0	0		0	0	0	0	0	0
1977-09-14	102	21		1		1				1		2				1	3	1						3.47508	0	3.47508	0	0	0	3.47508	0	6.95016	0	0	0	3.47508	10.4252	3.47508	0	0	0	0		0	0	0	0	0	0
1977-09-21	102	21		1		1				1		5			10	1	5	3						3.47508	0	3.47508	0	0	0	3.47508	0	17.3754	0	0	34.7508	3.47508	17.3754	10.4252	0	0	0	0		0	0	0	0	0	0
1977-09-28	102	21		1		1				1		15			20	1	10	5						3.47508	0	3.47508	0	0	0	3.47508	0	52.1262	0	0	69.5016	3.47508	34.7508	17.3754	0	0	0	0		0	0	0	0	0	0
1977-10-03	102	21		1		1				1		20			20	1	15	8	3					3.47508	0	3.47508	0	0	0	3.47508	0	69.5016	0	0	69.5016	3.47508	52.1262	27.8006	10.4252	0	0	0		0	0	0	0	0	0
1977-10-10	102	21		1		1				1		40			20	1	10	20	5					3.47508	0	3.47508	0	0	0	3.47508	0	139.003	0	0	69.5016	3.47508	34.7508	69.5016	17.3754	0	0	0		0	0	0	0	0	0
																								0	0	0	0	0	0	0	0	0	0	0	0	0	0	0	0	0	0	0		-3.47508	0	-3.47508	0	0	0
1977-08-26	103	15.5																						0	0	0	0	0	0	0	0	0	0	0	0	0	0	0	0	0	0	0		0	0	0	0	0	0
1977-08-31	103	15.5			1							1												0	1.89317	0	0	0	0	0	0	1.89317	0	0	0	0	0	0	0	0	0	0		0	1.89317	0	0	0	0
1977-09-07	103	15.5			1							2												0	1.89317	0	0	0	0	0	0	3.78634	0	0	0	0	0	0	0	0	0	0		0	0	0	0	0	0
1977-09-14	103	15.5		1	1							5												1.89317	1.89317	0	0	0	0	0	0	9.46585	0	0	0	0	0	0	0	0	0	0		1.89317	0	0	0	0	0
1977-09-21	103	15.5		1	1							8												1.89317	1.89317	0	0	0	0	0	0	15.1454	0	0	0	0	0	0	0	0	0	0		0	0	0	0	0	0
1977-09-28	103	15.5		1	1							15					5							1.89317	1.89317	0	0	0	0	0	0	28.3976	0	0	0	0	9.46585	0	0	0	0	0		0	0	0	0	0	0
1977-10-03	103	15.5		1	1							20					8							1.89317	1.89317	0	0	0	0	0	0	37.8634	0	0	0	0	15.1454	0	0	0	0	0		0	0	0	0	0	0
1977-10-10	103	15.5		1	1							40					10		20					1.89317	1.89317	0	0	0	0	0	0	75.7268	0	0	0	0	18.9317	0	37.8634	0	0	0		0	0	0	0	0	0
1977-10-19	103	15.5		1	1							50					10		25					1.89317	1.89317	0	0	0	0	0	0	94.6585	0	0	0	0	18.9317	0	47.3293	0	0	0		0	0	0	0	0	0
1977-10-24	103	15.5		1	1							60					3	5	30					1.89317	1.89317	0	0	0	0	0	0	113.59	0	0	0	0	5.67951	9.46585	56.7951	0	0	0		0	0	0	0	0	0
																								0	0	0	0	0	0	0	0	0	0	0	0	0	0	0	0	0	0	0		-1.89317	-1.89317	0	0	0	0
1977-08-26	104	23.5				1																		0	0	4.35173	0	0	0	0	0	0	0	0	0	0	0	0	0	0	0	0		0	0	4.35173	0	0	0
1977-08-31	104	23.5		1		1						1						1	1					4.35173	0	4.35173	0	0	0	0	0	4.35173	0	0	0	0	0	4.35173	4.35173	0	0	0		4.35173	0	0	0	0	0
1977-09-07	104	23.5		1	1	1				1		1						1	1					4.35173	4.35173	4.35173	0	0	0	4.35173	0	4.35173	0	0	0	0	0	4.35173	4.35173	0	0	0		0	4.35173	0	0	0	0
1977-09-14	104	23.5		1	1	1				1		5						1	1					4.35173	4.35173	4.35173	0	0	0	4.35173	0	21.7586	0	0	0	0	0	4.35173	4.35173	0	0	0		0	0	0	0	0	0
1977-09-21	104	23.5		1	1	1				1		8					5	3	2					4.35173	4.35173	4.35173	0	0	0	4.35173	0	34.8138	0	0	0	0	21.7586	13.0552	8.70346	0	0	0		0	0	0	0	0	0
1977-09-28	104	23.5		1	1	1				1		10					5	3	2					4.35173	4.35173	4.35173	0	0	0	4.35173	0	43.5173	0	0	0	0	21.7586	13.0552	8.70346	0	0	0		0	0	0	0	0	0
1977-10-03	104	23.5		1	1	1				1		15					10	5	2					4.35173	4.35173	4.35173	0	0	0	4.35173	0	65.276	0	0	0	0	43.5173	21.7586	8.70346	0	0	0		0	0	0	0	0	0
[truncated: 1,213 more rows]
[truncated: 13 more columns]

## Sheet: Totals and cause list
damage. type			03	04	05	06	07	08	09	10	11	12	13	14	15	16	17	18	19	20	21
plot I	HW, 1977	total	488	372	1298	32	154	384	310	117	2429	854	0	231	3336	3277	5211	3435	31	0	0
plot J	OW, 1977	total	566	238	200	0	52	269	253	7	2776	510	5	442	20	2809	5993	4566	27	0	0
plot K	OW, 1977	total	1442	563	263	295	123	379	523	51	5850	0	0	620	1473	4568	4766	2647	32	0	0
plot L	HW, 1977	total	284	233	121	31	0	215	29	3	2500	0	0	18	345	3702	1479	139	6	0	0
plot M	VG, 1988	total	0	0	0	140	0	128	0	0	149	241	0	0	0	657	267	0	2	0	0
plot N	VG, 1988	total	0	0	0	219	0	0	0	0	1028	0	0	129	0	1578	3265	0	7	96	177
nr	damage type
03	Mechanical damage
04	Scratches
05	Consumption by pond snails
06	Mining by Endochironomus spec.
07	Damage and consumption by Elophila nymphaeata
08	Consumption by Donacia crassipes
09	Consumption by Fulica atra
10	Mining by Chironomidae
11	Fungi
12	Mining by Hydromyza livens
13	Frost
14	Dehydration
15	Unknown causes
16	Autolysis
17	Microbial decay (rotten)
18	Microbial decay (fallen apart)
19	Missing tissue
20	Consumption by Bagous rotundicollis
21	Consumption by Galerucella nymphaeae
